# Supplementary material for: Association of microbial community structure with gill disease in marine-stage farmed Atlantic salmon (Salmo salar); a yearlong study
Source: BMC Vet Res. 2024 Aug 1;20:340. doi: 10.1186/s12917-024-04125-5 (PMC11293161; doi:10.1186/s12917-024-04125-5)
Supplement: Supplementary file 8 — Additional file 8: Table S1: Fieldwork data. Table S2a + S2b: Index and ancillary criteria. Table S3: Histology scores. Table S4: Relevant abundance of sequencing results classified to the lowest taxonomic level (genus where relevant). Table S5: ANOSIM results. Table S6a + S6b: Environmental proxy data. Table S7: SIMPER results from fish grouped by AGD status. [file 12917_2024_4125_MOESM8_ESM.xlsx]

## Sheet: Fieldwork data Table S1
Visit number	Groupseason	Datesampled	Individual	Weight	Standard deviation	General pathology classification	AGD classification	Notes
1	Spring17_A	17.05.17	1F9	76.5	17.3434	very_slight	none
1	Spring17_A	17.05.17	1F8	74.3		very_slight	none
1	Spring17_A	17.05.17	1F7	76.2		very_slight	none
1	Spring17_A	17.05.17	1F6	120.6		very_slight	none
1	Spring17_A	17.05.17	1F5	74.8		none	none
1	Spring17_A	17.05.17	1F4	68		very_slight	none
1	Spring17_A	17.05.17	1F3	106.8		localised	none
1	Spring17_A	17.05.17	1F2	84.4		none	none
1	Spring17_A	17.05.17	1F1	87.9		very_slight	none
2	Summer17_A	26.06.17	2F9	133	45.5179	very_slight	none
2	Summer17_A	26.06.17	2F8	202		none	none
2	Summer17_A	26.06.17	2F7	104		very_slight	none
2	Summer17_A	26.06.17	2F6	219		very_slight	none
2	Summer17_A	26.06.17	2F5	260		none	none
2	Summer17_A	26.06.17	2F4	250		none	none
2	Summer17_A	26.06.17	2F3	190		localised	very_slight
2	Summer17_A	26.06.17	2F2	189		none	very_slight
2	Summer17_A	26.06.17	2F12	166		very_slight	none
2	Summer17_A	26.06.17	2F11	189		very_slight	none
2	Summer17_A	26.06.17	2F10	238		localised	none
2	Summer17_A	26.06.17	2F1	192		very_slight	none
3	Summer17_B	26.07.17	3F9	310	68.7166	very_slight	none	Introduction of lumpfish between 26.06 and 26.07
3	Summer17_B	26.07.17	3F8	282		very_slight	none
3	Summer17_B	26.07.17	3F7	310		none	localised
3	Summer17_B	26.07.17	3F6	243		none	none
3	Summer17_B	26.07.17	3F5	371		localised	very_slight
3	Summer17_B	26.07.17	3F4	510		very_slight	none
3	Summer17_B	26.07.17	3F3	381		none	very_slight
3	Summer17_B	26.07.17	3F2	351		very_slight	none
3	Summer17_B	26.07.17	3F12	328		localised	none
3	Summer17_B	26.07.17	3F11	333		localised	localised
3	Summer17_B	26.07.17	3F10	420		very_slight	very_slight
3	Summer17_B	26.07.17	3F1	351		none	none
4	Autumn17_A	07.09.17	4F9	678	130.804	localised	very_slight
4	Autumn17_A	07.09.17	4F8	540		multifocal	localised
4	Autumn17_A	07.09.17	4F7	531		extensive	very_slight
4	Autumn17_A	07.09.17	4F6	712		localised	none
4	Autumn17_A	07.09.17	4F5	384		multifocal	none
4	Autumn17_A	07.09.17	4F4	487		localised	multifocal
4	Autumn17_A	07.09.17	4F3	561		extensive	very_slight
4	Autumn17_A	07.09.17	4F2	636		multifocal	localised
4	Autumn17_A	07.09.17	4F12	762		localised	multifocal
4	Autumn17_A	07.09.17	4F11	302		localised	multifocal
4	Autumn17_A	07.09.17	4F10	557		localised	very_slight
4	Autumn17_A	07.09.17	4F1	536		multifocal	none
5	Autumn17_B	24.09.17	5F9	628	145.687	extensive	localised	Introduction of ballan wrasse between 07.09 and 24.09
5	Autumn17_B	24.09.17	5F8	807		localised	very_slight
5	Autumn17_B	24.09.17	5F7	806		multifocal	very_slight
5	Autumn17_B	24.09.17	5F6	855		localised	none
5	Autumn17_B	24.09.17	5F5	612		none	localised
5	Autumn17_B	24.09.17	5F4	995		multifocal	very_slight
5	Autumn17_B	24.09.17	5F3	695		localised	none
5	Autumn17_B	24.09.17	5F2	769		multifocal	none
5	Autumn17_B	24.09.17	5F12	850		multifocal	very_slight
5	Autumn17_B	24.09.17	5F11	796		multifocal	very_slight
5	Autumn17_B	24.09.17	5F10	503		very_slight	none
5	Autumn17_B	24.09.17	5F1	532		very_slight	multifocal
6	Autumn17_C	24.11.17	6F9	760	201.331	multifocal	multifocal
6	Autumn17_C	24.11.17	6F8	752		multifocal	localised
6	Autumn17_C	24.11.17	6F7	1005		extensive	very_slight
6	Autumn17_C	24.11.17	6F6	750		multifocal	localised
6	Autumn17_C	24.11.17	6F5	853		multifocal	none
6	Autumn17_C	24.11.17	6F4	990		localised	none
6	Autumn17_C	24.11.17	6F3	801		localised	none
6	Autumn17_C	24.11.17	6F2	875		very_slight	none
6	Autumn17_C	24.11.17	6F12	791		localised	very_slight
6	Autumn17_C	24.11.17	6F11	760		multifocal	very_slight
6	Autumn17_C	24.11.17	6F10	1003		localised	none
6	Autumn17_C	24.11.17	6F1	1455		localised	none
7	Winter17_A	30.11.17	7F9	1100	277.393	very_slight	none	Hydrogen peroxide treatment of fish between 24.11 and 30.11
7	Winter17_A	30.11.17	7F8	1030		very_slight	none
7	Winter17_A	30.11.17	7F7	1250		none	very_slight
7	Winter17_A	30.11.17	7F6	1720		very_slight	none
7	Winter17_A	30.11.17	7F5	840		multifocal	very_slight
7	Winter17_A	30.11.17	7F4	1285		none	none
7	Winter17_A	30.11.17	7F3	970		very_slight	none
7	Winter17_A	30.11.17	7F2	805		none	localised
7	Winter17_A	30.11.17	7F12	1000		none	none
7	Winter17_A	30.11.17	7F11	790		very_slight	very_slight
7	Winter17_A	30.11.17	7F10	1160		multifocal	very_slight
7	Winter17_A	30.11.17	7F1	1450		very_slight	very_slight
8	Winter18_A	31.01.18	8F9	1640	419.794	localised	none
8	Winter18_A	31.01.18	8F8	1820		very_slight	none
8	Winter18_A	31.01.18	8F7	1350		localised	very_slight
8	Winter18_A	31.01.18	8F6	2500		very_slight	none
8	Winter18_A	31.01.18	8F5	1865		very_slight	none
8	Winter18_A	31.01.18	8F4	1400		very_slight	very_slight
8	Winter18_A	31.01.18	8F3	1850		very_slight	very_slight
8	Winter18_A	31.01.18	8F2	2584		very_slight	none
8	Winter18_A	31.01.18	8F12	1625		very_slight	none
8	Winter18_A	31.01.18	8F11	1908		very_slight	very_slight
8	Winter18_A	31.01.18	8F10	1985		localised	very_slight
8	Winter18_A	31.01.18	8F1	2535		none	none
9	Spring18_A	8.03.18	9F9	2160	590.614	very_slight	localised
9	Spring18_A	8.03.18	9F8	1640		none	none
9	Spring18_A	8.03.18	9F7	2910		localised	none
9	Spring18_A	8.03.18	9F6	1430		very_slight	none
9	Spring18_A	8.03.18	9F5	2360		localised	very_slight
9	Spring18_A	8.03.18	9F4	1835		very_slight	none
9	Spring18_A	8.03.18	9F3	1700		very_slight	none
9	Spring18_A	8.03.18	9F2	1310		very_slight	none
9	Spring18_A	8.03.18	9F12	1630		very_slight	localised
9	Spring18_A	8.03.18	9F11	3240		very_slight	localised
9	Spring18_A	8.03.18	9F10	2230		very_slight	none
9	Spring18_A	8.03.18	9F1	2365		very_slight	none
10	Spring18_B	23.03.18	10F9	1860	303.632	very_slight	none	warm water treatment of fish between 08.03.18 and 23.03.18
10	Spring18_B	23.03.18	10F8	2840		very_slight	none
10	Spring18_B	23.03.18	10F7	2180		very_slight	very_slight
10	Spring18_B	23.03.18	10F6	2143		localised	none
10	Spring18_B	23.03.18	10F5	1965		very_slight	very_slight
10	Spring18_B	23.03.18	10F4	2215		none	very_slight
10	Spring18_B	23.03.18	10F3	1830		extensive	localised
10	Spring18_B	23.03.18	10F2	2095		none	very_slight
10	Spring18_B	23.03.18	10F12	2495		very_slight	none
10	Spring18_B	23.03.18	10F11	2040		localised	none
10	Spring18_B	23.03.18	10F10	1755		very_slight	very_slight
10	Spring18_B	23.03.18	10F1	2300		none	none
11	Spring18_C	23.05.18	11F9	2345	1035.08	localised	localised
11	Spring18_C	23.05.18	11F4	3670		very_slight	very_slight
11	Spring18_C	23.05.18	11F3	4410		localised	very_slight
11	Spring18_C	23.05.18	11F2	4525		very_slight	none
11	Spring18_C	23.05.18	11F12	1990		multifocal	localised
11	Spring18_C	23.05.18	11F11	4460		localised	multifocal
11	Spring18_C	23.05.18	11F1	3450		very_slight	multifocal

## Sheet: Index criteria Table S2a
Index (key primary) criteria	Score	Assessment
Lamellar fusion	None (0)	Not significant – none noted or very minor
	Mild (1)	Occasional foci of fusion or lamellar adhesions (<10% of tissue section affected)
	Moderate (2)	Multifocal areas of fusion (moderate widespread change effecting 10-50% of tissue section, interspersed with normal gill structure)
	Severe (3)	Extensive fusion with loss of normal gill architecture, >50% of tissue section affected
Cellular hyperplasia	None (0)	Not significant – none noted or very minor local change
	Mild (1)	Mild increase in epithelial or other cell types (low level of focal or widespread hyperplasia, affecting <10% of tissue section)
	Moderate (2)	Moderate widespread or multifocal hyperplasia of epithelial or other cell types affecting 10-50% of tissue section
	Severe (3)	Extensive epithelial cell hyperplasia of epithelial or other cell types, impacting >50% of gill tissue section
Cellular abnormalities	None (0)	None noted
	Mild (1)	Scattered occasional degenerating, necrotic or otherwise abnormal cells (<10% of tissue section) and/or focal areas of sloughing not considered to be associated with handling or fixation.
	Moderate (2)	Degenerating, necrotic or otherwise abnormal cells and/or areas of sloughing present with multifocal distribution throughout the gill tissue section (not considered to be associated with handling or fixation).
	Severe (3)	Widespread degeneration, necrosis or other cellular change and/or sloughing not considered to be associated with handling or fixation.
Oedema	None (0)	None noted
	Mild (1)	Presence of proteinaceous fluid in epithelio-capillary space or other region of gill tissues impacting <10% of tissue section
	Moderate (2)	Presence of proteinaceous fluid in epithelio-capillary space or other region of gill tissues impacting 10-50% of tissue section
	Severe (3)	Presence of proteinaceous fluid in epithelio-capillary space or other region of gill tissues impacting >50% of the tissue section.

## Sheet: Ancillary criteria Table S2b
Ancillary (secondary) criteria	Score	Assessment
Inflammation	0 (no noted presence) / 1 (presence)	Presence of lymphocytes or phagocytotic cell types outside of circulatory system.
Eosinophilic granular cells (EGCs)	0 (no noted presence) / 1 (presence)	Higher than healthy normal number of ECGs within section of gill filament
Circulatory disturbance	0 (no noted presence) / 1 (presence)	Presence of thrombi, telangiectasis, congestion or other circulatory abnormalities impacting >10% of gill section and not considered to be a handling or fixation associated artefact.
Cellular hypertrophy	0 (no noted presence) / 1 (presence)	Hydropic degeneration or otherwise increased size of lamellar cells (epithelial, ionocyte or goblet)
Flavo- or Tenacibaculum bacteria	0 (no noted presence) / 1 (presence)	Presence of mats of filamentous bacteria on or around lamellar surfaces
Epitheliocystis	0 (no noted presence) / 1 (presence)	Presence of intracellular bacterial infection of lamellar cysts
Other bacteria	0 (no noted presence) / 1 (presence)	Evidence of colonization with other unidentified bacterial communities
Neoparamoeba parasite	0 (no noted presence) / 1 (presence)	Observation of amoebic-type organisms on or around lamellar surfaces
Costia parasite	0 (no noted presence) / 1 (presence)	Observation of costia protist on or around lamellar surfaces
Trichodina	0 (no noted presence) / 1 (presence)	Observation of trichodina parasites on or around lamellar surfaces
Other parasite	0 (no noted presence) / 1 (presence)	Observation of unlisted or unidentified parasite on or around lamellar surfaces

## Sheet: Histology scores Table S3
Number	Index Criteria				Ancillary Criteria											Totals	Classification
	Cellular Hyperplasia score (0, 1 = <10%, 2 = 10-50, 3 = >50%)	Lamellar Fusion score (0, 1 = some, 2 = moderate, 10-50% tissue with normal tissue present, 3 = diffuse, lost of normal architecture)	Cellular abnormalities score (0 = none, 1 = scattered, some necrosis/degeneration or sloughing, 2 = multifocal, 3 = widespread)	Oedema score (seperation of epithelium and capillary space with proteinacious fluid,0 = none, 1 = <10%, 2 = 10-50, 3 = 50+)	Inflammation (presence of inflammatory cells outside the blood vessels)	Eosinophilic granular cells (EGCs) (higher than normal numbers of ECGs in gill filament)	Circulatory disturbances (thrombi, telangiectasis, congestion), score = 1if[10% tissue is affected	Cellular hypertrophy (hydropic degeneration of lamellar cells)	Bacteria—Tenacibaculum spp. (mats of filamentous bacteria on lamellar surfaces)	Bacteria—Epitheliocystis	Other bacteria	Neoparamoeba (Protist parasite)	Costia (Protist parasite)	Trichodina (Protist parasite)	Other parasites
1F2	1	0	0	0	1	0	0	0	0	0	0	0	0	0	0	2	None
1F3	2	0	1	0	0	0	0	1	0	0	0	0	0	0	0	4	None
1F5	1	0	0	0	0	0	0	0	0	0	0	0	0	0	0	1	None
1F8	1	0	1	0	0	0	0	1	0	0	0	0	0	0	0	3	None
1F9	1	0	1	0	0	0	0	0	0	0	0	0	0	0	0	2	None
1F10	0	0	0	0	0	0	0	0	0	0	0	0	0	0	0	0	None
1F11	0	0	0	0	0	0	1	1	0	0	0	0	0	0	0	2	None
1F12	1	1	1		1	0	1	0	0	0	0	0	0	0	0	5	None
2F1A	1	0	0	0	0	0	0	0	0	0	0	0	0	0	0	1	None
2F2A	1	1	1	1	0	0	0	1	0	0	0	1	0	0	0	6	None
2F3	1	0	0	0	0	0	0	0	0	0	0	0	0	0	0	1	None
2F4	1	0	0	0	0	0	0	0	0	0	0	0	0	0	0	1	None
2F5	1	1	0	0	0	0	0	0	0	0	0	0	0	0	0	2	None
2F6	1	1	1	0	0	0	1	1	0	0	0	0	0	0	0	5	None
2F7	0	1	1	0	0	0	0	0	0	0	0	0	0	0	0	2	None
2F8	1	0	0	0	0	0	0	0	0	0	0	0	0	0	0	1	None
2F9	1	1	0	0	0	0	1	0	0	0	0	0	0	0	0	3	None
2F10	1	0	1	0	0	0	0	1	0	0	0	0	0	0	0	3	None
2F11	2	0	0	0	0	0	1	1	0	0	0	0	0	0	0	4	None
2F12	2	0	0	0	0	0	0	1	0	0	0	0	0	0	0	3	None
3F1	1	0	0	0	0	0	0	0	0	0	0	0	0	0	0	1	None
3F2	0	0	0	0	0	0	0	0	0	0	0	0	0	0	0	0	None
3F3	0	0	0	0	0	0	0	0	0	0	0	0	0	0	0	0	None
3F4	0	0	0	1	0	0	0	0	0	0	0	0	0	0	0	1	None
3F5	1	0	0	0	0	0	0	0	0	0	0	0	0	0	0	1	None
3F6	0	0	0	0	0	0	0	0	0	0	0	0	0	0	0	0	None
3F8	1	1	0	0	1	0	0	0	0	0	0	0	0	0	0	3	None
3F9	0	0	0	0	0	0	0	0	0	0	0	0	0	0	0	0	None
3F10	1	1	1	0	0	0	0	1	0	0	0	0	0	0	0	4	None
3F11	1	1	0	0	0	0	0	0	0	0	0	0	0	0	0	2	None
3F12	1	0	0	0	0	0	0	0	0	0	0	0	0	0	0	1	None
4F1	2	2	1	1	1	0	0	1	0	0	0	0	0	0	0	8	None
4F2	2	2	2	0	1	0	0	1	0	0	1	0	0	0	0	9	None
4F3	3	3	2	1	1	0	0	1	0	0	0	0	0	0	0	11	None
4F4	1	1	1	1	1	0	0	1	0	0	0	0	0	0	0	6	None
4F5	3	2	2	0	1	0	0	1	0	0	0	1	0	0	0	10	None
4F6	2	2	2	0	1	0	0	1	0	0	0	1	0	0	0	9	None
4F7	2	2	2	1	1	0	0	1	0	0	0	0	0	0	0	9	None
4F8	2	2	1	0	0	0	1	1	0	0	0	1	0	0	0	8	None
4F10	2	1	1	0	1	1	1	1	0	0	0	1	0	0	0	9	None
4F9	1	1	0	0	0	0	1	1	0	0	0	0	0	0	0	4	None
4F11	2	2	1	1	0	0	1	1	0	0	0	1	0	0	0	9	None
4F12	1	1	1	0	0	0	0	1	0	0	0	0	0	0	0	4	None
5F1	3	3	1	0	1	0	1	0	0	0	0	1	0	0	0	10	None
5F2	1	1	1	1	1	0	1	1	0	0	0	0	0	0	0	7	None
5F3	2	1	1	1	0	0	1	0	0	0	0	0	0	0	0	6	None
5F4	1	1	0	1	0	0	1	0	0	0	0	0	0	0	0	4	None
5F5	3	3	1	0	1	0	0	0	0	0	0	1	0	0	0	9	None
5F7	2	2	0	0	0	0	1	0	0	0	0	0	0	0	0	5	None
5F8	2	1	0	0	0	0	1	1	0	0	0	0	0	0	0	5	None
5F9	2	2	2	0	0	0	1	1	0	0	0	0	0	0	0	8	None
5F10	1	1	1	1	0	0	0	0	0	0	0	0	0	0	0	4	None
5F11	2	2	2	1	1	0	1	1	0	0	0	1	0	0	0	11	None
5F12	1	1	1	1	1	0	1	0	0	0	0	0	0	0	0	6	None
6F1	1	1	0	1	0	0	0	0	0	0	0	0	0	0	0	3	None
6F2	2	2	2	0	1	0	0	1	0	0	0	0	0	0	0	8	None
6F3	1	0	0	1	0	0	0	0	0	0	0	0	0	0	0	2	None
6F4	2	1	0	0	1	0	0	0	0	0	0	0	0	0	0	4	None
6F5	1	1	2	0	0	0	0	1	0	0	0	0	0	0	0	5	None
6F6	2	1	1	0	0	0	1	1	0	0	0	0	0	0	1	7	None
6F7	2	1	0	0	0	0	1	0	0	0	0	0	0	0	0	4	None
6F8	2	1	1	0	0	0	0	1	0	0	0	0	0	0	0	5	None
6F9	1	1	1	0	1	0	0	0	0	0	0	0	0	0	0	4	None
6F10	2	0	1	0	0	0	0	0	0	0	0	0	0	0	0	3	None
6F11	1	0	1	0	0	0	0	1	0	0	0	0	0	0	0	3	None
6F12	1	0	0	0	0	0	0	1	0	0	0	0	0	0	0	2	None
7F1	2	2	2	0	0	0	1	0	0	0	0	0	0	0	0	7	None
7F2	1	1	1	1	1	0	0	1	0	0	0	0	0	0	0	6	None
7F3	1	0	0	0	0	0	0	1	0	1	0	0	0	0	0	3	None
7F4	0	0	0	0	0	0	1	0	0	1	0	0	0	0	0	2	None
7F5	2	1	0	1	1	0	0	1	0	1	0	0	0	0	0	7	None
7F6	2	2	0	1	1	0	1	1	0	0	1	0	0	0	0	9	None
7F7	1	1	0	0	0	0	0	1	0	0	0	0	0	0	0	3	None
7F8	1	0	0	0	1	0	0	1	0	0	0	0	0	0	0	3	None
7F9	1	0	1	0	1	0	0	1	0	0	0	0	0	0	0	4	None
7F10	1	0	1	0	1	0	0	0	0	0	0	0	0	0	0	3	None
7F11	1	1	1	0	1	0	0	1	0	0	0	0	0	0	0	5	None
7F12	2	2	1	0	1	0	0	1	0	1	0	0	0	0	0	8	None
8F1	0	0	0	0	0	0	1	0	0	0	0	0	0	0	0	1	None
8F3	0	2	1	0	0	0	0	1	0	0	0	0	0	0	0	4	None
8F4	1	0	0	1	0	0	0	1	0	0	0	0	0	0	0	3	None
8F6	1	0	1	0	1	0	0	0	0	0	0	0	0	0	0	3	None
8F7	1	1	2	0	0	0	0	1	0	0	0	1	0	0	0	6	None
8F8	2	1	1	0	0	0	1	1	0	0	0	0	0	0	0	6	None
8F9	1	1	1	0	1	0	1	1	0	0	0	0	0	0	0	6	None
8F10	1	0	0	0	0	0	0	1	0	0	0	0	0	0	0	2	None
8F11	1	1	1	0	1	0	0	1	0	0	0	0	0	0	0	5	None
8F12	1	1	1	0	1	0	0	0	0	0	0	0	0	0	0	4	None
9F1	2	0	1	0	1	0	0	0	0	0	0	0	0	0	0	4	None
9F2	0	0	0	0	0	0	0	0	0	0	0	0	0	0	0	0	None
9F3	1	0	1	0	0	0	0	0	0	0	0	0	0	0	0	2	None
9F4	1	0	0	0	0	0	0	1	0	0	0	0	0	0	0	2	None
9F5	1	1	1	0	1	0	0	0	0	0	0	0	0	0	0	4	None
9F6	1	1	1	0	1	0	1	0	0	0	0	0	0	0	0	5	None
9F7	1	0	1	0	1	0	0	0	0	0	0	0	0	0	0	3	None
9F8	1	1	1	0	1	0	0	0	0	0	0	0	0	0	0	4	None
9F9	1	1	0	0	0	0	1	1	0	0	0	0	0	0	0	4	None
9F10	1	1	0	0	0	0	1	0	0	0	0	0	0	0	0	3	None
9F11	1	1	1	0	0	0	0	0	0	0	0	0	0	0	0	3	None
9F12	1	1	2	0	0	0	0	1	0	0	0	0	0	0	0	5	None
10F2	1	1	0	0	0	0	1	0	0	0	0	0	0	0	0	3	None
10F3	2	2	1	0	1	0	1	0	0	0	0	0	0	0	0	7	None
10F4	1	0	1	0	0	0	1	0	0	0	0	0	0	0	0	3	None
10F5	3	0	0	0	0	0	0	0	0	0	0	0	0	0	0	3	None
10F6	1	0	0	0	1	0	1	0	0	0	0	0	0	0	0	3	None
10F7	2	0	0	0	0	0	1	0	0	0	0	0	0	0	0	3	None
10F8	1	1	0	0	0	0	1	1	0	0	0	0	0	0	0	4	None
10F9	2	1	0	0	0	0	1	0	0	0	0	0	0	0	0	4	None
10F10	1	0	0	0	0	0	1	0	0	0	0	0	0	0	0	2	None
10F11	2	0	0	0	0	0	0	0	0	0	0	0	0	0	0	2	None
10F12	1	0	0	0	0	0	1	0	0	0	0	0	0	0	0	2	None
11F1	1	1	1	0	1	0	1	0	0	0	0	0	0	0	0	5	None
11F2	1	0	0	0	0	0	1	0	0	0	0	0	0	0	0	2	None
11F3	1	0	0	0	0	0	1	0	0	0	0	0	0	0	0	2	None
11F4	1	0	1	0	0	0	1	0	0	0	0	0	0	0	0	3	None
11F5	2	0	0	0	0	0	1	1	0	0	0	0	0	0	0	4	None
11F6	1	0	0	0	1	0	1	1	0	0	0	0	0	0	0	4	None
11F7	1	0	0	0	1	0	1	1	0	0	0	0	0	0	0	4	None
11F8	2	1	0	0	1	0	0	0	0	0	0	0	0	0	0	4	None
11F9	2	1	1	0	1	0	1	0	0	0	0	0	0	0	0	6	None
11F10	1	0	0	0	1	0	0	0	0	0	0	0	0	0	0	2	None
11F11	1	1	1	0	1	0	1	0	0	0	0	0	0	0	0	5	None
11F12	1	1	1	0	0	0	1	1	0	0	0	0	0	0	0	5	None
Totals	155	91	75	19	45	1	48	55	0	4	2	10	0	0	1
Total individuals	111	69	63	19	45	1	48	55	0	4	2	10	0	0	1

## Sheet: Sequencing results Table S4
Row Labels	D_0__Bacteria;D_1__Acidobacteria;D_2__Blastocatellia;D_3__Blastocatellales;D_4__Blastocatellaceae (Subgroup 4);D_5__Blastocatella	D_0__Bacteria;D_1__Acidobacteria;D_2__Holophagae;D_3__Acanthopleuribacterales;D_4__Acanthopleuribacteraceae;D_5__Acanthopleuribacter	D_0__Bacteria;D_1__Acidobacteria;D_2__Holophagae;D_3__Subgroup 10;D_4__ABS-19;__	D_0__Bacteria;D_1__Acidobacteria;D_2__Holophagae;D_3__Subgroup 10;D_4__CA002;D_5__uncultured bacterium	D_0__Bacteria;D_1__Acidobacteria;D_2__Holophagae;D_3__Subgroup 10;D_4__Sva0725;__	D_0__Bacteria;D_1__Acidobacteria;D_2__Holophagae;D_3__Subgroup 10;D_4__Sva0725;D_5__uncultured bacterium	D_0__Bacteria;D_1__Acidobacteria;D_2__Solibacteres;D_3__Solibacterales;D_4__Solibacteraceae (Subgroup 3);D_5__Bryobacter	D_0__Bacteria;D_1__Acidobacteria;D_2__Solibacteres;D_3__Solibacterales;D_4__Solibacteraceae (Subgroup 3);D_5__Paludibaculum	D_0__Bacteria;D_1__Acidobacteria;D_2__Solibacteres;D_3__Solibacterales;D_4__Solibacteraceae (Subgroup 3);D_5__PAUC26f	D_0__Bacteria;D_1__Acidobacteria;D_2__Subgroup 17;D_3__uncultured bacterium;D_4__uncultured bacterium;D_5__uncultured bacterium	D_0__Bacteria;D_1__Acidobacteria;D_2__Subgroup 22;__;__;__	D_0__Bacteria;D_1__Acidobacteria;D_2__Subgroup 22;D_3__uncultured Acidobacteria bacterium;D_4__uncultured Acidobacteria bacterium;D_5__uncultured Acidobacteria bacterium	D_0__Bacteria;D_1__Acidobacteria;D_2__Subgroup 6;__;__;__	D_0__Bacteria;D_1__Acidobacteria;D_2__Subgroup 6;D_3__uncultured Acidobacteria bacterium;D_4__uncultured Acidobacteria bacterium;D_5__uncultured Acidobacteria bacterium	D_0__Bacteria;D_1__Actinobacteria;D_2__Acidimicrobiia;D_3__Acidimicrobiales;D_4__Acidimicrobiaceae;D_5__Ilumatobacter	D_0__Bacteria;D_1__Actinobacteria;D_2__Acidimicrobiia;D_3__Acidimicrobiales;D_4__Acidimicrobiales Incertae Sedis;D_5__Candidatus Microthrix	D_0__Bacteria;D_1__Actinobacteria;D_2__Acidimicrobiia;D_3__Acidimicrobiales;D_4__Iamiaceae;D_5__Iamia	D_0__Bacteria;D_1__Actinobacteria;D_2__Acidimicrobiia;D_3__Acidimicrobiales;D_4__OM1 clade;__	D_0__Bacteria;D_1__Actinobacteria;D_2__Acidimicrobiia;D_3__Acidimicrobiales;D_4__OM1 clade;D_5__Candidatus Actinomarina	D_0__Bacteria;D_1__Actinobacteria;D_2__Acidimicrobiia;D_3__Acidimicrobiales;D_4__Sva0996 marine group;__	D_0__Bacteria;D_1__Actinobacteria;D_2__Acidimicrobiia;D_3__Acidimicrobiales;D_4__Sva0996 marine group;Ambiguous_taxa	D_0__Bacteria;D_1__Actinobacteria;D_2__Acidimicrobiia;D_3__Acidimicrobiales;D_4__Sva0996 marine group;D_5__uncultured bacterium	D_0__Bacteria;D_1__Actinobacteria;D_2__Acidimicrobiia;D_3__Acidimicrobiales;D_4__uncultured;__	D_0__Bacteria;D_1__Actinobacteria;D_2__Acidimicrobiia;D_3__Acidimicrobiales;D_4__uncultured;Ambiguous_taxa	D_0__Bacteria;D_1__Actinobacteria;D_2__Actinobacteria;D_3__Actinomycetales;D_4__Actinomycetaceae;D_5__Actinomyces	D_0__Bacteria;D_1__Actinobacteria;D_2__Actinobacteria;D_3__Bifidobacteriales;D_4__Bifidobacteriaceae;D_5__Bifidobacterium	D_0__Bacteria;D_1__Actinobacteria;D_2__Actinobacteria;D_3__Corynebacteriales;D_4__Corynebacteriaceae;D_5__Corynebacterium 1	D_0__Bacteria;D_1__Actinobacteria;D_2__Actinobacteria;D_3__Corynebacteriales;D_4__Corynebacteriaceae;D_5__Lawsonella	D_0__Bacteria;D_1__Actinobacteria;D_2__Actinobacteria;D_3__Corynebacteriales;D_4__Dietziaceae;D_5__Dietzia	D_0__Bacteria;D_1__Actinobacteria;D_2__Actinobacteria;D_3__Corynebacteriales;D_4__Nocardiaceae;D_5__Williamsia	D_0__Bacteria;D_1__Actinobacteria;D_2__Actinobacteria;D_3__Frankiales;D_4__Cryptosporangiaceae;D_5__Fodinicola	D_0__Bacteria;D_1__Actinobacteria;D_2__Actinobacteria;D_3__Frankiales;D_4__Geodermatophilaceae;D_5__Geodermatophilus	D_0__Bacteria;D_1__Actinobacteria;D_2__Actinobacteria;D_3__Frankiales;D_4__Sporichthyaceae;D_5__hgcI clade	D_0__Bacteria;D_1__Actinobacteria;D_2__Actinobacteria;D_3__Frankiales;D_4__uncultured;D_5__uncultured bacterium	D_0__Bacteria;D_1__Actinobacteria;D_2__Actinobacteria;D_3__Micrococcales;D_4__Brevibacteriaceae;D_5__Brevibacterium	D_0__Bacteria;D_1__Actinobacteria;D_2__Actinobacteria;D_3__Micrococcales;D_4__Intrasporangiaceae;__	D_0__Bacteria;D_1__Actinobacteria;D_2__Actinobacteria;D_3__Micrococcales;D_4__Intrasporangiaceae;D_5__Ornithinimicrobium	D_0__Bacteria;D_1__Actinobacteria;D_2__Actinobacteria;D_3__Micrococcales;D_4__Microbacteriaceae;__	D_0__Bacteria;D_1__Actinobacteria;D_2__Actinobacteria;D_3__Micrococcales;D_4__Microbacteriaceae;D_5__Leifsonia	D_0__Bacteria;D_1__Actinobacteria;D_2__Actinobacteria;D_3__Micrococcales;D_4__Microbacteriaceae;D_5__Leucobacter	D_0__Bacteria;D_1__Actinobacteria;D_2__Actinobacteria;D_3__Micrococcales;D_4__Microbacteriaceae;D_5__Lysinimonas	D_0__Bacteria;D_1__Actinobacteria;D_2__Actinobacteria;D_3__Micrococcales;D_4__Microbacteriaceae;D_5__Microbacterium	D_0__Bacteria;D_1__Actinobacteria;D_2__Actinobacteria;D_3__Micrococcales;D_4__Micrococcaceae;__	D_0__Bacteria;D_1__Actinobacteria;D_2__Actinobacteria;D_3__Micrococcales;D_4__Micrococcaceae;D_5__Arthrobacter	D_0__Bacteria;D_1__Actinobacteria;D_2__Actinobacteria;D_3__Micrococcales;D_4__Micrococcaceae;D_5__Kocuria	D_0__Bacteria;D_1__Actinobacteria;D_2__Actinobacteria;D_3__Micrococcales;D_4__Micrococcaceae;D_5__Micrococcus	D_0__Bacteria;D_1__Actinobacteria;D_2__Actinobacteria;D_3__Micrococcales;D_4__Micrococcaceae;D_5__Pseudarthrobacter	D_0__Bacteria;D_1__Actinobacteria;D_2__Actinobacteria;D_3__Propionibacteriales;D_4__Nocardioidaceae;D_5__Aeromicrobium	D_0__Bacteria;D_1__Actinobacteria;D_2__Actinobacteria;D_3__Propionibacteriales;D_4__Propionibacteriaceae;__
10F10	0	0	0	0	0	0	0	0	0	0	0	0	0	0	0	0	0	0	0	0	0	0	0	0	0	0	0	0	0.603318	0	0	0	0	0	0	0	0	0	0	0	0	0	0	0	0	0	0	0	0
10F11	0	0	0	0	0	0	0	0	0	0	0	0	0	0	0	0	0	0	0	0	0	0	0	0	0	0	0	0	0	0	0	0	0	0	0	0	0	0	0	0	0	0	0	0	0	0.27688	0	0	0
10F12	0	0	0	0	0	0	0	0	0	0	0	0	0	0	0.867052	0	0	0	0	0	0	0	6.06936	0	0	0	0	0	0	0	0	0	0	0	0	0	0	0	0	0	0	0	0	0	0	0	0	0	0
10F1	0	0	0	0	0	0	0	0	0	0	0	0	0	0	0	0	0	0	0	0	0	0	0	0	0	0	0	0	0	0	0	0	0	0	0	0	0	0	0	0	0	0	0	0	0	0	0	0	0
10F2	0	0	0	0	0	0	0	0	0	0	0	0	0	0	0	0	0	0	0	0	0	0	0	0	0	0	0	0	0	0	0	0	0	0	0	0	0	0	0	0	0	0	0	0	0	0	0	0	0
10F3	0	0	0	0	0	0	0	0	0	0	0	0	0	0	0	0	0	0	0	0	0	0	0	0	0	0	0	0	0	0	0	0	0	0	0	0	0	0	0	0	0	0	0	0	0	0	0	0	0
10F4	0	0	0	0	0	0	0	0	0	0	0	0	0	0	0	0	0	0	0	0	0	0	0	0	0	0	0	0	0	0	0	0	0	0	0	0	0	0	0	0	0	0	0	0	0	0	0	0	0
10F5	0	0	0	0	0	0	0	0	0	0	0	0	0	0	0	0	0	0	0	0	0	0	0	0	0	0	0	0	0	0	0	0	0	0	0	0	0	0	0	0	0	0	0	0	0	0	0	0	0
10F6	0	0	0	0	0	0	0	0	0	0	0	0	0	0	0	0	0	0	0	0	0	0	0	0	0	0	0	0	0	0	0	0	0	0	0	0	0	0	0	0	0	0	0	0	0	0	0	0	0
10F7	0	0	0	0	0	0	0	0	0	0	0	0	0	0	0	0	0	0	0	0	0	0	0	0	0	0	0	0	0	0	0	0	0	0	0	0	0	0	0	0	0	0	0	0	0	0	0	0	0
10F8	0	0	0	0	0	0	0	0	0	0	0	0	0	0	0	0	0	0	0	0	0	0	0	0	0	0	0	0	0	0	0	0	0	0	0	0	0	0	0	0	0	0	0	0	0	0	0	0	0
10F9	0	0	0	0	0	0	0	0	0	0	0	0	0	0	0	0	0	0	0	0	0	0	0	0	0	0	0	0	0	0	0	0	0	0	0	0	0	0	0	0	0	0	0	0	0	0.114482	0	0	0
11F1	0	0	0	0	0	0	0	0	0	0	0	0	0	0	0	0	0	0	0	0	0	0	0	0	0	0	0	0	0	0	0	0	0	0	0	0	0	0	0	0	0	0	0	0	0	0	0	0	0
11F11	0	0	0	0	0	0	0	0	0	0	0	0	0	0	0	0	0	0	0	0	0	0	0	0	0	0	0	0	0	0	0	0	0	0	0	0	0	0	0	0	0	0	0	0	0	0	0	0	0
11F12	0	0	0	0	0	0	0	0	0	0	0	0	0	0	0	0	0	0	0	0	0	0	0	0	0	0	0	0	0	0	0	0	0	0	0	0	0	0	0	0	0	0	0	0	0	0	0	0	0
11F2	0	0	0	0	0	0	0	0	0	0	0	0	0	0	0	0	0	0	0	0	0	0	0	0	0	0	0	0	0	0	0	0	0	0	0	0	0	0	0	0	0	0	0	0	0	0.0182726	0	0	0
11F3	0	0	0	0	0	0	0	0	0	0	0	0	0	0	0	0	0	0	0	0	0	0	0	0	0	0	0	0	0	0	0	0	0	0	0	0	0	0	0	0	0	0	0	0	0	0	0	0	0
11F4	0	0	0	0	0	0	0	0	0	0	0	0	0	0	0	0	0	0	0	0	0	0	0	0	0	0	0	0	0	0	0	0	0	0	0	0	0	0	0	0	0	0	0	0	0	0	0	0	0
11F9	0	0	0	0	0	0	0	0	0	0	0	0	0	0	0	0	0	0	0	0	0	0	0	0	0	0	0	0	0	0	0	0	0	0	0	0	0	0	0	0	0	0	0	0	0	0	0	0	0
1F1	0	0	0	0	0	0	0	0	0	0	0	0	0	0	0	0	0	0	0	0	0	0	0	0	0	0	0	0	0	0	0	0	0	0	0	0	0	0	0	0	0	0	0	0	0	0	0	0	0
1F2	0	0	0	0	0	0	0	0	0	0	0	0	0	0	0	0	0	0	0	0	0	0	0	0	0	0	0	0	0	0	0	0	0	0	0	0	0	0	0	0	0	0	0	0	0	0	0	0	0
1F3	0	0	0	0	0	0	0	0	0	0	0	0	0	0	0	0	0	0	0	0	0	0	0	0	0	0	0	0	0	0	0	0	0	0	0	0	0	0	0	0	0	0	0	0	0	0	0	0	0
1F4	0	0	0	0	0	0	0	0	0	0	0	0	0	0	0	0	0	0	0	0	0	0	0	0	0	0	0	0	0	0	0	0	0	0	0	0	0	0	0	0	0	0	0	0	0	0	0	0	0
1F5	0	0	0	0	0	0	0	0	0	0	0	0	0	0	0	0	0	0	0	0	0	0	0	0	0	0	0	0	0	0	0	0	0	0	0	0	0	0	0	0	0	0	0	0	0	0	0	0	0
1F6	0	0	0	0	0	0	0	0	0	0	0	0	0	0	0	0	0	0	0	0	0	0	0	0	0	0	5.43478	15.2174	0	0	0	0	0	0	0	0	0	0	0	0	0	0	0	0	0	0	0	0	0
1F7	0	0	0	0	0	0	0	0	0	0	0	0	0	0	0	0	0	0	0	0	0	0	0	0	0	0	0	0	0	0	0	0	0	0	0	0	0	0	0	0	0	0	0	0	0	0	0	0	0
1F8	0	0	0	0	0	0	0	0	0	0	0	0	0	0	0	0	0	0	0	0	0	0	0	0	0	0	2.59067	0	0	0	0	0	0	0	0	0	0	0	0	0	0	0	0	0	0	0	0	0	0
1F9	0	0	0	0	0	0	0	0	0	0	0	0	0	0	0	0	0	0	0	0	0	0	0	0	0	0	0	0	0	0	0	0	0	0	0	0	0	0	0	0	0	0	0	0	0	0	0	0	0
2F1	0	0	0	0	0	0	0	0	0	0	0	0	0	0	2.23881	0	0	0	0	0	0	0	0	0	0	0	0	0	0	0	0	0	0	0	0	0	0	0	0	0	0	0	0	0	0	0	0	0	0
2F10	0	0	0	0	0	0	0	0	0	0	0	0	0	0	0	0	0	0	0	0	0	0	0	0	0	0	0	0	0	0	0	0	0	0	0	0.165289	0	0	0	0	0	0	0	0	0	0	0	0	0
2F11	0	0	0	0	0	0	0	0	0	0	0	0	0	0	0	0	0	0	0	0	0	0	0	0	0	0	0	0	0	0	0	0	0	0	0	0	0	0	0	0	0	0	0	0	0	0	0	0	0
2F12	0	0	0	0	0	0	0	0	0	0	0	0	0	0	0	0	0	0	0	0	0	0	0	0	0	0	0	0	0	0	0	0	0	0	0	0	0	0.321543	0	0	0	0	0	0	0	0	0	0	0
2F2	0	0	0	0	0	0	0	0	0	0	0	0	0	0	0	0	0	0	0	0	0	0	0	0	0	0	0	0	0	0	0	0	0	0	0	0	0	0	0	0	0	0	0	0	0	0	0	0	0
2F3	0	0	0	0	0	0	0	0	0	0	0	0	0	0	0	0	0	0	0	0	0	0	0	0	0	0	0	0	0	0	0	0	0	0	0	0	0	0	0	0	0	0	0	0	0	0	0	0	0
2F4	0	0	0	0	0	0	0	0	0	0	0	0	0	0	0	0	0	0	0	0	0	0	0	1.90058	0	0	0	0	0	0	0	0	0	0	0	0	0	0	0	0	0	0	0	0	0	0	0	0	0
2F5	0	0	0	0	0	0	0	0	0	0	0	0	0	0	0	0	0	0	0	0	0	0	0	0	0	0	0	0	0	0	0	0	0	0	0	0	0	0	0	0	0	0	0	0	0	0	0	0	0
2F6	0	0	0	0	0	0	0	0	0	0	0	0	0	0	0	0	0	0	0.178617	0	0	0	0	0	0	0	0	0	0	0	0	0	0	0	0	0	0	0	0	0	0	0	0.1531	0	0	0	0	0	0
2F7	0	0	0	0	0	0	0	0	0	0	0	0	0	0	0	0.21692	0	0	0	0	0	0	0	0	0	0	0	0	0	0	0	0	0	0	0	0	0	0	0	0	0	0	0	0	0	0	0	0	0
2F8	0	0	0	0	0	0	0	0.140647	0	0	0	0	0	0	0	0	0	0	0	0	0	0	0	0	0	0	0	0	0	0	0	0	0	0	0	0	0	0	0	0	0	0	0	0	0	0	0	0	0
2F9	0	0	0	0	0	0	0	0	0	0	0	0	0	0	0	0	0	0	0	0	0	0	0	0	0	0	0.0721241	0	0	0	0	0	0	0	0	0	0	0	0	0	0	0	0	0	0	0	0	0	0
3F1	0	0	0	0	0	0	0	0	0	0	0	0	0	0	0	0	0	0	0	0	0	0	0	0	0	0	0	0	0	0	0	0	0	0	0	0	0	0	0	0	0	0	0	0	0	0	0	0	0
3F10	0	0	0	0	0	0	0	0	0	0	0	0	0	0	0	0	0	0	0	0	0	0	0	0	0	0.413486	0	0	0	0	0	0	0	0	0	0	0	0	0	0	0	0	0	0	0	0	0	0	0
3F11	0	0	0	0	0	0	0	0	0	0	0	0	0	0	0	0	0	0	0	0	0	0	0	0	0	0	0	0	0	0	0	0	0	0	0	0	0	0	0	0	0	0	0	0	0	0	0	0	0
3F12	0	0	0	0	0	0	0	0	0	0	0	0	0	0	0	0	0	0	0	0	0	0	0	0	0	0	0	0	0	0	0	0	0	0	0	0	0	0	0	0	0	0	0	0	0	0	0	0	0
3F2	0	0	0	0	0	0	0	0	0	0	0	0	0	0	0.393529	0	0	0	0	0	0	0	0	0	0	0.145751	0	0	0	0	0	0	0.0728757	0	0	0	0	0	0	0	0	0.116601	0	0	0	0	0	0.189477	0
3F3	0	0	0	0	0	0	0	0	0	0	0	0	0	0	0	0	0	0	0	0	0	0	0	0	0	0	0	0	0	0	0	0	0	0	0	0	0	0	0	0	0	0	0	0	0	0	0	0	0
3F4	0	0	0	0	0	0	0	0	0	0	0	0	0	0	0	0	0	0	0	0	0	0	0	0	0	0	0	0	0	0	0	0	0	0	0	0	0	0	0	0	0	0	0	0	0	0	0	0	0
3F5	0	0	0	0	0	0	0	0	0	0	0	0	0	0	0	0	0	0	0	0	0	0	0	0	0	0	0	0	0	0	0	0	0	0	0	0	0	0	0	0	0	0	0	0	0	0	0	0	0
3F6	0	0	0	0	0	0	0	0	0	0	0	0	0	0	0	0	0	0	0	0	0	0	0	0	0	0	0	0	0	0	0	0	0	0	0	0	0	0	0	0	0	0	0	0	0	0	0	0	0
3F7	0	0	0	0	0	0	0	0	0	0	0	0	0	0	0	0	0	0	0	0	0	0	0	0	0	0	0	0	0	0	0	0	0	0	0	0	0	0	0	0	0	0	0	0	0	0	0	0	0
3F8	0	0	0	0	0	0	0	0	0	0	0	0	0	0	0	0	0	0	0	0	0	0	0	0	0	0	0	0	0	0	0	0	0	0	0	0	0	0	0	0	0	0	0	0	0	0	0	0	0
3F9	0	0	0	0	0	0	0	0	0	0	0	0	0	0	0	0	0	0	0	0	0	0	0	0	0	0	0	0	0	0	0	0	0	0	0	0	0	0	0	0	0	0	0	0	0	0	0	0	0
4F1	0.076821	0	0	0	0	0	0	0	0	0	0	0	0	0	0	0	0	0	0	0	0	0	0	0	0	0	0	0	0	0	0	0	0	0	0	0	0	0	0	0	0	0	0	0	0	0	0	0	0
4F10	0	0	0	0	0	0	0	0	0	0	0	0	0	0	0	0	0	0	0	0	0	0	0	0	0	0	0	0	0	0	0	0	0	0	0	0	0	0	0	0	0	0	0	0.0351741	0	0	0	0	0
4F11	0	0	0	0	0	0	0	0	0	0	0	0	0	0	0	0	0	0	0	0	0	0	0	0	0	0	0	0	0	0	0	0	0	0	0	0	0	0	0	0	0	0	0	0	0	0	0	0	0
4F12	0		0			0	0	0	0	0			0	0	0	0	0	0.0583204	0	0			0	0	0	0	0.0972006	0	0	0.155521	0	0	0	0	0	0		0	0	0		0	0	0	0.738725	0	0	0	0
4F2	0	0	0	0	0	0	0	0	0	0	0	0	0	0	0	0	0	0	0	0	0	0	0	0	0	0	0	0	0	0	0	0	0	0	0	0	0	0	0	0	0	0	0	0	0	0	0	0	0
4F3	0	0	0	0	0	0	0	0	0	0	0	0	0	0	0	0	0	0	0	0	0	0	0	0	0	0	0	0	0	0	0	0	0	0	0	0	0	0.0876644	0	0	0	0	0	0	0	0	0	0	0
4F4	0	0	0	0	0	0	0	0	0	0	0	0	0	0	0	0	0	0	0	0	0	0	0	0	0	0	0	0	0	0	0	0	0	0	0	0	0	0	0	0	0	0	0	0	0	0	0	0	0
4F5	0	0	0	0	0	0	0	0	0	0	0	0	0	0	0	0	0	0	0	0	0	0	0	0	0	0	0	0	0	0	0	0	0	0	0	0	0	0	0	0	0	0	0	0.0753864	0	0	0	0	0
4F6	0	0	0	0	0	0	0.16121	0	0	0	0	0	0	0	0	0	0	0	0	0	0	0	0.111607	0	0	0	0	0	0	0	0	0	0	0	0	0	0	0	0	0	0	0	0	0	0	0	0	0	0
4F7	0	0	0	0	0	0	0	0	0	0	0	0	0	0	0	0	0	0	0	0	0	0	0	0	0	0	0	0	0	0	0	0	0	0	0	0	0	0	0	0	0	0	0	0	0	0	0	0	0
4F8	0	0	0	0	0	0	0	0	0	0	0	0	0	0	0	0	0	0	0	0	0	0	0	0	0	0	0	0	0	0	0	0	0	0	0	0	0	0	0	0	0	0	0	0	0	0	0	0	0
4F9	0	0	0	0	0	0	0	0	0	0	0	0	0	0	0	0	0	0	0	0	0	0	0	0	0	0	0	0	0	0	0	0	0	0	0	0	0	0	0	0	0	0	0	0	0	0	0	0	0
5F1	0	0	0	0	0	0	0	0	0	0	0	0	0	0	0	0	0	0	0	0	0	0	0	0	0	0	0	0	0	0	0	0	0	0.0366793	0	0	0	0.055019	0	0	0	0	0	0	0	0	0	0	0
5F10	0	0	0	0	0	0	0	0	0	0	0	0	0	0	0	0	0	0	0	0	0	0	0	0	0	0	0	0	0	0	0	0	0	0	0	0	0	0	0	0	0	0	0	0	0	0	0	0	0
5F11	0	0	0	0	0	0	0	0	0	0	0	0	0	0	0	0	0	0	0	0	0	0	0	0	0	0	0	0	0	0	0	0	0	0	0	0	0	0	0	0.11274	0	0	0	0.206689	0	0	0	0	0
5F12	0	0	0	0	0	0	0	0	0	0	0	0	0	0	0	0	0	0	0	0	0	0	0	0	0	0	0	0	0	0	0	0.113593	0	0	0	0	0	0	0	0	0	0	0	0	0	0	0	0	0
5F3	0	0	0	0	0	0	0	0	0	0	0	0	0	0	0	0	0	0	0	0	0	0	0	0	0	0	0	0	0	0	0	0	0	0	0	0	0	0	0	0	0	0	0	0	0	0	0	0	0
5F2	0	0	0	0	0	0	0	0	0	0	0	0	0	0	0	0	0	0	0	0	0	0	0	0	0	0	0.0557491	0	0	0	0	0	0.0557491	0	0	0	0	0	0	0	0	0	0	0	0	0	0	0	0
5F4	0	0	0	0	0	0	0	0	0	0	0	0	0	0	0	0	0	0	0	0	0	0	0	0	0	0	0	0	0	0	0	0	0	0	0.0789162	0.105222	0	0	0	0.328818	0	0.223596	0	0.355123	0	0	0	0	0
5F6	0	0	0	0	0	0	0	0	0	0	0	0	0	0	0	0	0	0	0.122424	0	0	0	0	0	0	0	0	0	0	0	0	0	0	0	0	0	0	0	0	0	0	0	0	0	0	0	0	0	0
5F7	0	0	0	0	0	0	0	0	0	0	0	0	0	0	0	0	0	0	0	0	0	0	0	0	0	0	0	0	0	0	0	0	0	0	0	0	0	0	0	0	0	0	0	1.29784	0	0	0	0	0
5F5	0	0	0	0	0	0	0	0	0	0	0	0	0	0	0	0	0	0	0	0	0	0	0	0	0	0	0	0	0	0	0	0	0	0	0	0	0	0	0	0	0	0	0	0	0	0	0	0	0
5F8	0	0	0	0	0	0	0	0	0	0	0	0	0	0	0	0	0	0	0	0	0	0	0	0	0	0	0	0	0	0	0	0	0	0	0	0	0	0.0783085	0	0	0	0	0	0	0	0	0	0	0
6F1	0	0	0.116293	0	0	0	0	0	0	0	0	0	0	0	0	0	0	0	0	0	0	0	0	0	0	0	0	0	0	0	0	0	0	0	0	0	0	0	0	0	0	0	0	0	0	0	0.16281	0	0
5F9	0	0	0	0	0	0	0	0	0	0	0	0	0	0	0	0	0	0	0	0	0	0	0	0	0	0	0	0	0	0	0	0	0	0	0	0	0	0	0	0	0	0	0	0	0	0	0	0	0
6F10	0	0	0	0	0	0	0	0	0	0.262123	0	0	0	0	0	0	0	0	0	0	0	0	0	0	0	0	0	0	0	0	0	0	0	0	0	0	0	0	0	0.655308	0	0	0	0	0	0	0	0	0
6F11	0	0	0	0	0	0	0	0	0	0	0	0	0	0	0	0	0	0	0	0	0	0	0	0	0	0	0	0	0	0	0	0	0	0	0	0	0	0	0	0	0	0	0	0	0	0	0.189076	0	0
6F12	0	0	0	0	0	0	0.10062	0	0	0	0	0	0	0	0	0	0	0	0	0	0	0	0	0	0	0	0	0	0	0	0	0	0	0	0	0	0	0	0	0	0	0	0	0	0	0	0.503102	0	0
6F2	0	0	0	0	0	0	0	0	0	0	0	0	0	0	0	0	0	0	0	0	0	0	0	0	0	0	0	0	0	0	0	0	0	0	0	0	0	0	0	0	0	0	0	0	0	0	0	0	0
6F3	0	0	0	0	0	0	0	0	0	0	0	0	0	0	0	0	0	0	0	0	0	0	0	0	0	0	0	0	0	0	0	0	0	0	0	0	0	0	0	0	0	0	0	0	0	0	0	0	0
6F4	0	0	0	0	0	0	0	0	0	0	0	0	0	0	0	0	0	0	0	0	0	0	0	0	0	0	0	0	0	0	0	0	0	0	0	0	0	0	0	0	0	0	0	0	0	0	0.333403	0	0
6F5	0	0	0	0	0	0	0	0	0	0	0	0	0	0	0	0	0	0	0	0	0	0	0	0	0	0	0	0	0	0	0	0	0	0	0	0	0	0.0711744	0	0	0	0	0	0	0	0	0	0	0
6F6	0	0	0	0	0	0	0	0	0	0	0	0	0	0	0	0	0	0	0	0	0	0	0	0	0	0	0	0	0	0	0	0	0	0	0	0	0	0	0	0	0	0	0	0	0	0	0	0	0
6F7	0	0	0	0	0	0	0	0	0	0	0	0	0	0	0	0	0	0	0	0	0	0	0	0	0	0	0	0	0	0	0	0	0	0	0	0	0	0	0	0	0	0	0	0	0	0	0	0	0
6F9	0	0	0	0	0	0	0	0	0	0	0	0	0	0	0	0	0	0	0	0	0	0	0	0	0	0	0	0	0	0	0	0	0	0	0	0	0	0	0	0	0	0	0	0	0	0	0.258956	0	0
6F8	0	0	0	0	0	0	0	0	0	0	0	0	0	0	0	0	0	0	0	0	0	0	0	0	0	0	0	0	0	0	0	0	0	0	0	0	0	0	0	0	0	0	0	0	0	0	0.677845	0	0
7F1	0	0	0	0	0	0	0	0	0	0	0	0	0	0	0	0	0	0	0.630517	0	0	0	0	0	0	0	0	0	0	0	0	0	0	0	0	0	0	0	0	0	0	0	0	0	0	0	0	0	0
7F10	0	0	0	0	0	0	0	0	0	0	0	0	0	0	0	0	0	0	0	0	0	0	0	0	0	0	0	0	0	0	0	0	0	0	0	0	0	0	0	0	0	0	0	0	0	0	0	0	0
7F11	0	0	0	0	0	0	0	0	0	0	0	0	0	0	0	0	0	0	0	0	0	0	0	0	0	0	0	0	0	0	0	0	0	0	0	0	0	0	0	0	0	0	0	0	0	0	0	0	0
7F12	0	0	0	0	0	0	0	0	0	0	0	0	0	0	0	0	0	0	0	0	0	0	0	0	0	0	0	0	0	0	0	0	0	0	0	0	0	0	0	0	0	0	0	0	0	0	0	0	0
7F2	0	0	0	0	0	0	0	0	0	0	0	0	0	0	0	0	0	0	0	0	0	0	0	0	0	0	0	0	0	0	0	0	0	0	0	0	0	0	0	0	0	0	0	0	0	0	0.799087	0	0
7F3	0	0	0	0	0	0	0	0	0	0	0	0	0	0	0	0	0	0	0	0	0	0	0	0	0	0	0	0	0	0	0	0	0	0	0	0	0	0	0	0	0	0	0	0	0	0	0	0	0
7F4	0	0	0	0	0	0	0	0	0.435414	0	0	0	0	0	0	0	0	0	0	0	0	0	0	0	0	0	0	0.435414	0	0	0	0	0	0	0	0	0	0	0	0	0	0	0	0	0	0	0	0	0
7F5	0	0	0	0	0	0	0	0	0	0	0	0	0	0	0	0	0	0	0	0	0	0	0	0	0	0	0	0	0	0	0	0	0	0	0	0	0	0	0	0	0	0	0	0	0	0	0	0	0
7F6	0	0	0	0	0	0.378788	0	0	0	0	0	0	0	0	0	0	0	0	0	0	0	0	0	0	0	0	0	0	0	0	0	0	0	0	0	0	0	0	0	0	0	0	0	0	0	0	0	0	0
7F7	0	0	0	0	0	0	0	0	0	0	0	0	0.405954	0	0	0	0	0	0	0	0	0	0	0	0	0	0	0	0	0	0	0	0	0	0	0	0	0	0	0	0	0	0	0	0	0	0	0	0
7F9	0	0	0	0	0	0	0	0	0	0	0	0	0	0	0	0	0	0	0	0	0	0	0	0	0	0	0	0	0	0	1.59744	0	0	0	0	0	0	0	0	0	0	0	0	0	0	0	0	0	0
7F8	0	0	0	0	0	0	0	0	0	0	0	0	0	0	0	0	0	0	0	0	0	0	0	0	0	0	0	0	0	0	0	0	0	0	0	0	0	0	0	0	0	0	0	0	0	0	0	0	0
8F1	0	0	0	0	0	0	0	0	0	0	0	0	0	0.608273	0	0	0.608273	0	0	0	0	0	0	0	0	0	0	0	0	0	0	0	0	0	0	0	0	0	0	0	0	0	0	0	0	0	0	0	0
8F10	0	0	0	0	0	0	0	0	0	0	0	0	0	0	0	0	0	0.605694	0	0	0	0	0	0	0	0	0	0	0	0	0	0	0	0	0	0	0	0	0	0	0	0	0	0	0	0	0	0	0
8F11	0	0	0	0	0	0	0	0	0	0	0	0	0	0	0	0	0	0	0	0	0	0	0	0	0.0349243	0	0	0	0	0	0	0	0	0	0	0	0	0	0	0	0	0	0	0	0	0	0	0	0
8F12	0	0	0	0	0	0	0	0	0	0	0	0	0	0	0	0	0	0	0	0	0	0	0	0	0	0	0	0	0	0	0	0	0	0	0	0	0	0	2.55319	0	0	0	0	0	0	0	0	0	0
8F2	0	0	0	0	0	0	0	0	0	0	0	0	0	0	0.502793	0	0	0	0	0	0	0	0	0	0	0	0	0	0	0	0	0	0	0	0	0	0	0	1.34078	0	0	0	0	0	0	0	0	0	0.167598
8F3	0	0	0	0	0	0	0	0	0	0	0	0	0	0	0	0	0	0	0	0	0	0	0	0	0	0	0	0	0	0	0	0	0	0	0	0	0	0	0	0	0	0	0	0	0	0	0	0	0
8F4	0	0	0	0	0	0	0	0	0	0	0	0	0	0	0	0	0	0	0	0	0	0	0	0	0	0	0	0	0	0	0	0	0	0	0	0	0	0	0	0	0	0	0	0	0	0	0	0	0
8F5	0	0	0	0	0	1.50289	0	0	0	0	0	0	0	0	0	0	0	0	0.289017	0	0	0	0	0	0	0	0	0	0	0	0	0	0	0	0	0	0	0	0	0	0	0	0	0	0	0.520231	0	0	0
8F6	0	0	0	0	0	0	0	0	0	0	0	0	0	0	0	0	0	0	0	0.52417	0	0	0	0	0	0	0	0	0	0	0	0	0	0	0	0	0	0	0	0	0	0	0	0	0	0	0	0	0
8F7	0	0	0	0	0	0	0	0	0	0	0	0	0	0	0	0	0	0	0	0	0	0	0	0	0	0	0	0	0	0	0	0	0	0	0	0	0	0.213371	0	0	0	0	0	0	0	0	0	0	0
8F8	0	0	0	0	0	0	0	0	0	0	0	0	0	0	0	0	0	0	0	0	0	0	0	0	0	0	0	0	0	0	0	0	0	0	0	0	0	0	0	0	0	0	0	0	0	0	0	0	0
8F9	0	0	0	0	0	0	0	0	0	0	0	0	0	0	0	0	0	0	0	0	0	0	0	0	0	0	0	0	0	0	0	0	0	0	0	0	0	0	0	0	0	0	0	0	0	0	0	0	0
9F1	0	0	0	0	0	0	0	0	0	0	0	0	0	0	0	0	0	0	0	0	0	0	0.441176	0	0	0	0	0	0	0	0	0	0	0	0	0	0	0	0	0	0	0	0	0	0	0	0	0	0
9F10	0	0	0	0	0	0	0	0	0	0	0	0	0	0	0	0	0	0	0	0	0	0	0	0	0	0	0	0	0	0	0	0	0	0	0	0	0	0	0	0	0	0	0	0.174216	0	0	0	0	0
9F11	0	0	0	0	0	0	0	0	0	0	0	0	0	0	0	0	0	0	0	0	0	0	0	0	0	0	0	0	0	0	0	0	0	0	0	0	0	0	0	0	0	0	0	0	0	0	0	0	0
9F12	0	0	0	0	0	0	0	0	0	0	0	0	0	0	0	0	0	0	0	0	0	0	0	0	0	0	0	0	0	0	0	0	0	0	0	0	0	0	0	0	0	0	0	0	0	0	0	0	0
9F2	0	0	0	0	0	0	0	0	0	0	0	0	0	0	0	0	0	0	0	0	0	0	0	0	0	0	0.560628	0	0	0	0	0	0	0	0	0	0	0	0	0	0	0	0	0	0	0.144161	0	0	0
9F3	0	0	0	0	0	0	0	0	0	0	0	0	0	0	0	0	0	0	0	0	0	0	0	0	0	0	0	0	0	0	0	0	0	0	0	0	0	0	0	0	0	0	0	0	0	0	0	0	0
9F4	0	0	0	0	0	0	0	0	0	0	0	0	0	0	0	0	0	0	0	0	0	0	0	0	0	0	0	0	0	0	0	0	0	0	0	0	0	0	0	0	0	0	0	0	0	0	0	0	0
9F5	0	0	0	0	0	0	0	0	0	0	0	0	0	0	0	0	0	0	0	0	0	0	0	0	0	0	0	0	0	0	0	0	0	0	0	0	0	0	0	0	0	0	0	0	0	0	0	0	0
9F6	0	0	0	0	0	0	0	0	0	0	0	0	0	0	0	0	0	0	0	0	0	0	0	0	0	0	0	0	0	0	0	0	0	0	0	0	0	0	0	0	0	0	0	0	0	0	0	0	0
9F7	0	0	0	0	0	0	0	0	0	0	0	0	0	0	0	0	0	0	0	0	0	0	0	0	0	0	0	0	0	0	0	0	0	0	0	0	0	0	0	0	0	0	0	0	0	0	0	0	0
9F8	0	0	0	0	0	0	0	0	0	0	0	0	0	0	0	0	0	0	0	0	0	0	0	0	0	0	0	0	0	0	0	0	0	0	0	0	0	0	0	0	0	0	0	0	0	0	0	0	0
9F9	0	0	0	0	0	0	0	0	0	0	0	0	0	0	0	0	0	0	0	0	0	0	0	0	0	0	0	0	0	0	0	0	0	0	0	0	0	0	0	0	0	0	0	0	0	0	0	0	0
[truncated: 686 more columns]

## Sheet: Table S5 ANOSIM
R values
Sampling visit		One	Two	Three	Four	Five	Six	Seven	Eight	Nine	Ten	Eleven
		Spring17_A	Summer17_A	Summer17_B	Autumn17_A	Autumn17_B	Autumn17_C	Winter17_A	Winter18_B	Spring18_A	Spring18_B	Spring18_C
One	Spring17_A
Two	Summer17_A	0.466
Three	Summer17_B	0.826	0.842
Four	Autumn17_A	0.805	0.961	0.396
Five	Autumn17_B	0.707	0.956	0.816	0.169
Six	Autumn17_C	0.776	0.913	0.226	0.385	0.555
Seven	Winter17_A	0.679	0.899	0.131	0.133	0.341	0.07
Eight	Winter18_B	0.816	0.945	0.046	0.341	0.659	0.12	0.04
Nine	Spring18_A	0.904	0.978	0.046	0.484	0.842	0.284	0.192	0.077
Ten	Spring18_B	0.797	0.903	0.065	0.381	0.636	0.214	0.135	0.09	-0.005
Eleven	Spring18_C	0.481	0.853	0.62	0.665	0.72	0.422	0.456	0.518	0.581	0.464
p value
Sampling visit		One	Two	Three	Four	Five	Six	Seven	Eight	Nine	Ten	Eleven
		Spring17_A	Summer17_A	Summer17_B	Autumn17_A	Autumn17_B	Autumn17_C	Winter17_A	Winter18_B	Spring18_A	Spring18_B	Spring18_C
One	Spring17_A
Two	Summer17_A	0.001
Three	Summer17_B	0.001	0.001
Four	Autumn17_A	0.001	0.001	0.001
Five	Autumn17_B	0.002	0.001	0.001	0.011
Six	Autumn17_C	0.001	0.001	0.002	0.002	0.001
Seven	Winter17_A	0.001	0.001	0.02	0.028	0.001	0.08
Eight	Winter18_B	0.001	0.001	0.087	0.002	0.001	0.015	0.146
Nine	Spring18_A	0.001	0.001	0.079	0.001	0.001	0.001	0.007	0.039
Ten	Spring18_B	0.001	0.001	0.044	0.001	0.001	0.002	0.025	0.026	0.435
Eleven	Spring18_C	0.001	0.001	0.001	0.001	0.001	0.007	0.004	0.003	0.002	0.003

## Sheet: Environmental data Table S6a
name	datetime	tempmax	tempmin	temp	feelslikemax	feelslikemin	feelslike	dew	humidity	precip	precipprob	precipcover	preciptype	snow	snowdepth	windgust	windspeed	winddir	sealevelpressure	cloudcover	visibility	solarradiation	solarenergy	uvindex	severerisk	sunrise	sunset	moonphase	conditions	description	icon	stations
isle of mull	2017-05-01	16.4	6.5	11.2	16.4	2.8	10.1	4.7	66	0	0	0		0	0		25.5	112.9	1009.1	32.1	13	258.7	22.4	8		2017-05-01T05:37:29	2017-05-01T21:06:34	0.17	Partially cloudy	Partly cloudy throughout the day.	partly-cloudy-day	03100099999,EGPU,03114099999,03037099999,EGEO,03041099999
isle of mull	2017-05-02	14.1	6.4	9.9	14.1	3.8	8.3	5.3	73.7	0	0	0		0	0		25.5	119.6	1022.7	45	11.6	265.8	22.8	8		2017-05-02T05:35:12	2017-05-02T21:08:38	0.21	Partially cloudy	Partly cloudy throughout the day.	partly-cloudy-day	03100099999,EGPU,03114099999,03037099999,EGEO,03041099999
isle of mull	2017-05-03	14.5	6	9.7	14.5	3	8.2	2.9	65	0	0	0		0	0		22.7	95.5	1030.9	33.6	12.5	293.7	25.4	8		2017-05-03T05:32:55	2017-05-03T21:10:42	0.25	Partially cloudy	Partly cloudy throughout the day.	partly-cloudy-day	03100099999,EGPU,03114099999,EGEO,03041099999
isle of mull	2017-05-04	16.1	4.4	10	16.1	1.2	9	0.3	52.2	0	0	0		0	0		23.8	79	1031.5	35.3	15.8	274.1	23.6	8		2017-05-04T05:30:40	2017-05-04T21:12:46	0.28	Partially cloudy	Partly cloudy throughout the day.	partly-cloudy-day	03100099999,EGPU,03114099999,EGEO,03041099999
isle of mull	2017-05-05	16.5	5	10.6	16.5	1.6	9	1.5	55.5	0	0	0		0	0		26.7	76.1	1028.6	0	16	305.2	26.4	8		2017-05-05T05:28:26	2017-05-05T21:14:49	0.31	Clear	Clear conditions throughout the day.	clear-day	03100099999,EGPU,03114099999,EGEO,03041099999
isle of mull	2017-05-06	15.7	3.4	9.7	15.7	-0.8	7.9	2.1	61.1	0	0	0		0	0		28.4	37.5	1021.3	11.9	15.4	303.5	26.2	8		2017-05-06T05:26:15	2017-05-06T21:16:52	0.35	Clear	Clear conditions throughout the day.	clear-day	03100099999,EGPU,03114099999,EGEO,03041099999
isle of mull	2017-05-07	14.3	6.7	10.2	14.3	3	8.6	6.1	76.4	0	0	0		0	0		29.4	26.4	1023.7	6	12.6	300.4	26.1	8		2017-05-07T05:24:04	2017-05-07T21:18:54	0.38	Clear	Clear conditions throughout the day.	clear-day	03100099999,EGPU,03114099999,EGEO,03041099999
isle of mull	2017-05-08	13.8	3.4	8.5	13.8	-0.5	6.4	2.9	69.4	0	0	0		0	0		25.1	37.9	1030.9	33.8	14.5	311.3	26.9	8		2017-05-08T05:21:56	2017-05-08T21:20:55	0.42	Partially cloudy	Partly cloudy throughout the day.	partly-cloudy-day	03100099999,EGPU,03114099999,EGEO,03041099999
isle of mull	2017-05-09	12.6	3.5	8.4	12.6	1	7	4.9	79.8	0	0	0		0	0		21	260.1	1023.6	46.3	11.5	309.3	26.7	8		2017-05-09T05:19:49	2017-05-09T21:22:56	0.45	Partially cloudy	Partly cloudy throughout the day.	partly-cloudy-day	03100099999,EGPU,03114099999,EGEO,03041099999
isle of mull	2017-05-10	9.3	4.7	6.9	8.1	2	5	2.5	74.1	0	0	0		0	0		16	278.9	1007.9	84.8	15.8	168.3	14.5	5		2017-05-10T05:17:44	2017-05-10T21:24:56	0.5	Partially cloudy	Partly cloudy throughout the day.	partly-cloudy-day	03100099999,EGPU,03114099999,EGEO,03041099999
isle of mull	2017-05-11	15.9	5	10	15.9	2.4	8.6	4.7	71.1	0	0	0		0	0		23.4	138.6	997.2	60.2	13.9	290.4	24.9	8		2017-05-11T05:15:40	2017-05-11T21:26:56	0.52	Partially cloudy	Partly cloudy throughout the day.	partly-cloudy-day	03100099999,EGPU,03114099999,EGEO,03041099999
isle of mull	2017-05-12	15.6	6.9	10.7	15.6	3.5	9.1	6.2	74.9	0.2	100	4.17	rain	0	0		30.5	124.1	995.7	74.7	11.2	142.7	12.5	4		2017-05-12T05:13:39	2017-05-12T21:28:54	0.55	Rain, Partially cloudy	Partly cloudy throughout the day with afternoon rain.	rain	03100099999,EGPU,03114099999,EGEO,03041099999
isle of mull	2017-05-13	10.7	8.7	9.6	10.7	5.3	7.7	8.6	93.6	1.8	100	8.33	rain	0	0		35.2	168.5	997.8	83.7	8.4	160.9	14.1	5		2017-05-13T05:11:40	2017-05-13T21:30:52	0.59	Rain, Partially cloudy	Partly cloudy throughout the day with rain.	rain	03100099999,EGPU,03041099999
isle of mull	2017-05-14	11.6	8.2	9.6	11.6	4.3	7.5	7.1	85	4	100	4.17	rain	0	0	46.4	37	195.2	1008.9	55.1	13	267.5	23	7		2017-05-14T05:09:43	2017-05-14T21:32:48	0.62	Rain, Partially cloudy	Partly cloudy throughout the day with early morning rain.	rain	03100099999,EGPU,03041099999
isle of mull	2017-05-15	13	8.4	10.6	13	3.5	8.6	9.4	92.7	8.6	100	12.5	rain	0	0	83.5	45.9	159.8	1008.8	67.2	8.5	159.6	13.6	5		2017-05-15T05:07:47	2017-05-15T21:34:44	0.65	Rain, Partially cloudy	Partly cloudy throughout the day with rain.	rain	03100099999,EGPU,03114099999,EGEO,03041099999
isle of mull	2017-05-16	13.9	8.5	11.6	13.9	4.5	11	9.6	87.8	6	100	8.33	rain	0	0	61.2	44.5	197.3	1010.1	44.5	10.6	240.1	20.9	8		2017-05-16T05:05:55	2017-05-16T21:36:38	0.69	Rain, Partially cloudy	Partly cloudy throughout the day with rain.	rain	03100099999,EGPU,03114099999,EGEO,03041099999
isle of mull	2017-05-17	12.7	7.7	10	12.7	3.5	8.2	6.7	80.1	0.4	100	4.17	rain	0	0	51.8	40.5	201.6	1012.8	41	11.5	277.2	23.9	8		2017-05-17T05:04:04	2017-05-17T21:38:31	0.72	Rain, Partially cloudy	Partly cloudy throughout the day with afternoon rain.	rain	03100099999,EGPU,03114099999,EGEO,03041099999
isle of mull	2017-05-18	12.2	6.7	9	12.2	3.3	7.1	5.7	80.1	4.4	100	8.33	rain	0	0		30.5	210.4	1009.6	44.1	14.1	256.4	22	7		2017-05-18T05:02:16	2017-05-18T21:40:23	0.75	Rain, Partially cloudy	Partly cloudy throughout the day with rain in the morning and afternoon.	rain	03100099999,EGPU,03114099999,EGEO,03041099999
isle of mull	2017-05-19	12.1	6.7	9.2	12.1	3.5	7.4	6.2	81.8	0.2	100	4.17	rain	0	0		27.4	201.2	1010.1	50.1	15.4	246.9	21.3	7		2017-05-19T05:00:30	2017-05-19T21:42:14	0.75	Rain, Partially cloudy	Partly cloudy throughout the day with morning rain.	rain	03100099999,EGPU,03114099999,EGEO,03041099999
isle of mull	2017-05-20	11.8	6.8	8.9	11.8	3.9	7.8	6.9	87.9	0.4	100	8.33	rain	0	0		29	248.5	1010.4	52.5	13.5	175.5	15	5		2017-05-20T04:58:46	2017-05-20T21:44:03	0.82	Rain, Partially cloudy	Partly cloudy throughout the day with rain in the morning and afternoon.	rain	03100099999,EGPU,03114099999,EGEO,03041099999
isle of mull	2017-05-21	13.9	7.5	9.8	13.9	3.7	7.6	7.8	87.2	2.8	100	8.33	rain	0	0	50	39.3	174.5	1014.3	59.5	11.1	128.9	10.9	4		2017-05-21T04:57:06	2017-05-21T21:45:50	0.85	Rain, Partially cloudy	Partly cloudy throughout the day with rain.	rain	03100099999,EGPU,03114099999,EGEO,03041099999
isle of mull	2017-05-22	13.2	8.4	10.6	13.2	5.3	8.8	8.4	86.8	2.2	100	8.33	rain	0	0	57.6	46.4	173.9	1010.3	55.3	10.2	175.8	15.3	5		2017-05-22T04:55:27	2017-05-22T21:47:36	0.89	Rain, Partially cloudy	Partly cloudy throughout the day with rain.	rain	03100099999,EGPU,03114099999,EGEO,03041099999
isle of mull	2017-05-23	12.6	6.9	10	12.6	3.9	8.8	8.9	93.3	2	100	4.17	rain	0	0		28.8	232.4	1016.1	65	8.6	158.6	13.8	6		2017-05-23T04:53:52	2017-05-23T21:49:20	0.92	Rain, Partially cloudy	Partly cloudy throughout the day with late afternoon rain.	rain	03100099999,EGPU,03114099999,EGEO,03041099999
isle of mull	2017-05-24	13.5	10.6	11.8	13.5	10.6	11.8	11.3	96.8	0	0	0		0	0		36.4	233.3	1023.2	86.6	6.8	172.8	14.9	5		2017-05-24T04:52:19	2017-05-24T21:51:02	0.95	Partially cloudy	Partly cloudy throughout the day.	partly-cloudy-day	03100099999,EGPU,03114099999,EGEO,03041099999
isle of mull	2017-05-25	16.6	10.5	13.6	16.6	10.5	13.6	11.1	85.3	0	0	0		0	0		29.3	164.8	1021.3	42.3	10.7	318.2	27.5	8		2017-05-25T04:50:50	2017-05-25T21:52:43	0	Partially cloudy	Clearing in the afternoon.	partly-cloudy-day	03100099999,EGPU,03041099999
isle of mull	2017-05-26	17.6	12.1	15	17.6	12.1	15	11.5	79.8	0	0	0		0	0		32.6	159.5	1014.1	41.6	11.3	274.1	23.6	8		2017-05-26T04:49:23	2017-05-26T21:54:21	0.02	Partially cloudy	Partly cloudy throughout the day.	partly-cloudy-day	03100099999,EGPU,03041099999
isle of mull	2017-05-27	17.5	10.9	13.5	17.5	10.9	13.5	11.5	87.7	2	100	4.17	rain	0	0		29.5	254.5	1009.7	63.3	10.4	131.1	11.4	4		2017-05-27T04:47:59	2017-05-27T21:55:57	0.06	Rain, Partially cloudy	Partly cloudy throughout the day with late afternoon rain.	rain	03100099999,EGPU,03041099999
isle of mull	2017-05-28	12.8	10	11.5	12.8	10	11.5	8.7	83.8	0	0	0		0	0	46.4	30.2	324.4	1017.3	76.8	15	283.9	24.5	8		2017-05-28T04:46:38	2017-05-28T21:57:31	0.09	Partially cloudy	Partly cloudy throughout the day.	partly-cloudy-day	03100099999,EGPU,03041099999
isle of mull	2017-05-29	13.4	8.5	10.7	13.4	6	10.1	9.3	91.5	3	100	4.17	rain	0	0		19.2	137.9	1013.3	77.8	10.7	119.1	10.2	3		2017-05-29T04:45:20	2017-05-29T21:59:02	0.12	Rain, Partially cloudy	Partly cloudy throughout the day with late afternoon rain.	rain	03100099999,EGPU,03114099999,EGEO,03041099999
isle of mull	2017-05-30	12.2	8.2	10.6	12.2	4.9	10	8.6	88.3	4	100	8.33	rain	0	0	51.8	40.5	261.5	1010.9	66	9.6	240.6	21	7		2017-05-30T04:44:06	2017-05-30T22:00:31	0.16	Rain, Partially cloudy	Partly cloudy throughout the day with rain.	rain	03100099999,EGPU,03114099999,EGEO,03041099999
isle of mull	2017-05-31	14.4	5.8	10.5	14.4	3	9.6	7.3	81.3	0	0	0		0	0	50	39.6	195.3	1018.6	53.9	12.9	267.7	23.1	8		2017-05-31T04:42:55	2017-05-31T22:01:58	0.19	Partially cloudy	Clearing in the afternoon.	partly-cloudy-day	03100099999,EGPU,03114099999,EGEO,03041099999
isle of mull	2017-06-01	11.9	10	11	11.9	6.6	10.7	10	93.5	7	100	8.33	rain	0	0	53.6	43.2	176.5	1012.7	68.5	9.3	87.9	7.6	3		2017-06-01T04:41:48	2017-06-01T22:03:21	0.25	Rain, Partially cloudy	Partly cloudy throughout the day with rain in the morning and afternoon.	rain	03100099999,EGPU,03041099999
isle of mull	2017-06-02	14.5	8.9	11	14.5	6.4	10.3	8.3	83.7	0.6	100	4.17	rain	0	0		28.7	211.4	1013.5	50.4	12.3	313.7	27.2	8		2017-06-02T04:40:43	2017-06-02T22:04:42	0.26	Rain, Partially cloudy	Clearing in the afternoon with afternoon rain.	rain	03100099999,EGPU,03114099999,EGEO,03041099999
isle of mull	2017-06-03	13.7	7.6	10.6	13.7	5	9.4	7.5	81.5	0.2	100	4.17	rain	0	0	57.6	31.3	183	1010.5	48.2	13.8	213.3	18.2	6		2017-06-03T04:39:43	2017-06-03T22:06:01	0.29	Rain, Partially cloudy	Partly cloudy throughout the day with afternoon rain.	rain	03100099999,EGPU,03114099999,EGEO,03041099999
isle of mull	2017-06-04	12.7	7.4	9.5	12.7	3.5	7.7	7	84.4	4.4	100	8.33	rain	0	0		31	209.2	1008.5	62.7	13.5	199.2	17.2	5		2017-06-04T04:38:46	2017-06-04T22:07:16	0.33	Rain, Partially cloudy	Partly cloudy throughout the day with rain.	rain	03100099999,EGPU,03114099999,EGEO,03041099999
isle of mull	2017-06-05	13.5	8.1	10	13.5	5.1	8.4	7.7	86.2	0.4	100	4.17	rain	0	0		26.9	41.2	998.7	69.6	14.4	230.6	19.9	7		2017-06-05T04:37:52	2017-06-05T22:08:28	0.36	Rain, Partially cloudy	Partly cloudy throughout the day with early morning rain.	rain	03100099999,EGPU,03114099999,EGEO,03041099999
isle of mull	2017-06-06	11.3	8.5	9.9	11.3	3.7	8.1	8.3	89.4	0.4	100	4.17	rain	0	0	59.4	46	344.9	995.7	63.7	12.9	97.1	8.4	3		2017-06-06T04:37:03	2017-06-06T22:09:37	0.4	Rain, Partially cloudy	Partly cloudy throughout the day with afternoon rain.	rain	03100099999,EGPU,03114099999,EGEO,03041099999
isle of mull	2017-06-07	12.2	7.2	9.5	12.2	3.1	7.6	5	74	0.6	100	4.17	rain	0	0	57.6	40.7	327.5	1005.9	48.7	15.1	296.1	25.5	8		2017-06-07T04:36:17	2017-06-07T22:10:42	0.43	Rain, Partially cloudy	Partly cloudy throughout the day with early morning rain.	rain	03100099999,EGPU,03114099999,EGEO,03041099999
isle of mull	2017-06-08	13.6	8.5	10.9	13.6	6	10	8.3	84.3	2	100	4.17	rain	0	0		27.6	119.8	999.9	76	12.8	147.6	12.8	6		2017-06-08T04:35:35	2017-06-08T22:11:45	0.46	Rain, Partially cloudy	Partly cloudy throughout the day with afternoon rain.	rain	03100099999,EGPU,03114099999,EGEO,03041099999
isle of mull	2017-06-09	14.1	9.6	11.4	14.1	7.8	11.1	9.8	90.4	14.6	100	8.33	rain	0	0		17.7	280.2	1003	70.3	11.7	263.4	22.9	9		2017-06-09T04:34:57	2017-06-09T22:12:44	0.5	Rain, Partially cloudy	Partly cloudy throughout the day with rain clearing later.	rain	03100099999,EGPU,03114099999,EGEO,03041099999
isle of mull	2017-06-10	16.5	10	12.4	16.5	5.6	12.2	11	91.5	7.4	100	8.33	rain	0	0	64.8	49.2	163.8	1002.4	70.2	9.5	199.4	17.1	7		2017-06-10T04:34:23	2017-06-10T22:13:39	0.53	Rain, Partially cloudy	Partly cloudy throughout the day with rain in the morning and afternoon.	rain	03100099999,EGPU,03114099999,EGEO,03041099999
isle of mull	2017-06-11	13.6	10.5	11.5	13.6	10.5	11.5	10	91	4.8	100	12.5	rain	0	0	59.4	42.7	206.5	999.1	57.3	9.8	207.1	17.8	6		2017-06-11T04:33:53	2017-06-11T22:14:31	0.57	Rain, Partially cloudy	Partly cloudy throughout the day with rain.	rain	03100099999,EGPU,03114099999,EGEO,03041099999
isle of mull	2017-06-12	12.5	9.5	11	12.5	6.7	10.8	9.5	90.4	0.4	100	8.33	rain	0	0	57.6	47.2	261.3	1007.4	73.6	11.3	138	12.1	4		2017-06-12T04:33:26	2017-06-12T22:15:19	0.6	Rain, Partially cloudy	Partly cloudy throughout the day with rain in the morning and afternoon.	rain	03100099999,EGPU,03114099999,EGEO,03041099999
isle of mull	2017-06-13	13.1	10.1	11.4	13.1	10.1	11.4	11	97	1.6	100	8.33	rain	0	0		29.7	214.4	1013.5	68.2	8.6	135.8	11.8	5		2017-06-13T04:33:04	2017-06-13T22:16:03	0.63	Rain, Partially cloudy	Partly cloudy throughout the day with rain in the morning and afternoon.	rain	03100099999,EGPU,03114099999,EGEO,03041099999
isle of mull	2017-06-14	15.5	10.9	12.7	15.5	10.9	12.7	10.9	89.4	3.8	100	8.33	rain	0	0	46.4	37.1	171.6	1010.6	71.3	10.4	151.5	13.1	4		2017-06-14T04:32:46	2017-06-14T22:16:43	0.67	Rain, Partially cloudy	Partly cloudy throughout the day with rain clearing later.	rain	03100099999,EGPU,03114099999,EGEO,03041099999
isle of mull	2017-06-15	13.6	10.5	11.9	13.6	10.5	11.9	10.3	90.4	10.2	100	16.67	rain	0	0	81.7	37.4	225.6	1005.7	55.9	9.7	243.2	21.1	7		2017-06-15T04:32:32	2017-06-15T22:17:20	0.7	Rain, Partially cloudy	Partly cloudy throughout the day with a chance of rain throughout the day.	rain	03100099999,EGPU,03114099999,EGEO,03041099999
isle of mull	2017-06-16	13.5	10.1	11.8	13.5	10.1	11.8	11.1	95.4	4.2	100	8.33	rain	0	0	48.2	36.2	235	1016.9	76.6	7.5	152.6	13.4	5		2017-06-16T04:32:23	2017-06-16T22:17:52	0.74	Rain, Partially cloudy	Partly cloudy throughout the day with rain.	rain	03100099999,EGPU,03114099999,EGEO,03041099999
isle of mull	2017-06-17	14.7	12.3	13.1	14.7	12.3	13.1	13	98.6	0.2	100	4.17	rain	0	0	50	39.8	225.9	1021.1	93.3	3.8	221	18.9	6		2017-06-17T04:32:17	2017-06-17T22:18:21	0.75	Rain, Overcast	Cloudy skies throughout the day with late afternoon rain.	rain	03100099999,EGPU,03114099999,EGEO,03041099999
isle of mull	2017-06-18	13.7	11.1	12.4	13.7	11.1	12.4	11.6	94.4	1.2	100	8.33	rain	0	0		31.1	236.8	1021.8	81.4	8.8	161.1	13.9	5		2017-06-18T04:32:15	2017-06-18T22:18:46	0.81	Rain, Partially cloudy	Partly cloudy throughout the day with rain.	rain	03100099999,EGPU,03114099999,EGEO,03041099999
isle of mull	2017-06-19	13.8	7.6	11.4	13.8	5.2	11.2	9.9	90.6	2.4	100	8.33	rain	0	0		22.9	306.2	1021.7	55.8	11.3	284.3	24.4	8		2017-06-19T04:32:18	2017-06-19T22:19:06	0.84	Rain, Partially cloudy	Partly cloudy throughout the day with rain in the morning and afternoon.	rain	03100099999,EGPU,03114099999,EGEO,03041099999
isle of mull	2017-06-20	15.8	6	11.2	15.8	3.5	10.5	6.7	74.5	0	0	0		0	0		18.2	351.4	1021.7	62.2	16.3	325.6	28.5	8		2017-06-20T04:32:25	2017-06-20T22:19:22	0.87	Partially cloudy	Partly cloudy throughout the day.	partly-cloudy-day	03100099999,EGPU,03114099999,EGEO,03041099999
isle of mull	2017-06-21	16.9	12.3	14.3	16.9	12.3	14.3	12.6	89.7	0.2	100	4.17	rain	0	0		33.6	177.6	1011.5	80.1	10.2	159.6	13.7	6		2017-06-21T04:32:36	2017-06-21T22:19:35	0.91	Rain, Partially cloudy	Partly cloudy throughout the day with afternoon rain.	rain	03100099999,EGPU,03114099999,EGEO,03041099999
isle of mull	2017-06-22	13.5	10.1	11.7	13.5	10.1	11.7	10.4	91.3	0.4	100	4.17	rain	0	0	53.6	38.9	240.6	1009.2	70.9	11	199.7	17.1	6		2017-06-22T04:32:51	2017-06-22T22:19:43	0.94	Rain, Partially cloudy	Partly cloudy throughout the day with afternoon rain.	rain	03100099999,EGPU,03114099999,EGEO,03041099999
isle of mull	2017-06-23	13	9.3	11.4	13	5.8	11.1	9.6	88.7	6.6	100	8.33	rain	0	0	59.4	42.5	241.8	1005.2	67.5	9.5	149.5	12.7	4		2017-06-23T04:33:10	2017-06-23T22:19:46	0.98	Rain, Partially cloudy	Partly cloudy throughout the day with rain.	rain	03100099999,EGPU,03114099999,EGEO,03041099999
isle of mull	2017-06-24	11.4	8.1	10	11.4	3.9	7.9	7.4	83.6	1.2	100	8.33	rain	0	0	72.4	38.9	269.5	1006.3	68.4	12.1	101.6	8.7	3		2017-06-24T04:33:33	2017-06-24T22:19:46	0	Rain, Partially cloudy	Partly cloudy throughout the day with rain in the morning and afternoon.	rain	03100099999,EGPU,03114099999,EGEO,03041099999
isle of mull	2017-06-25	12.1	8.7	10.3	12.1	5.3	8.8	7.6	83.6	0.2	100	4.17	rain	0	0	50	34.8	288.3	1008.4	54.9	13.2	280.2	24	7		2017-06-25T04:34:00	2017-06-25T22:19:41	0.04	Rain, Partially cloudy	Partly cloudy throughout the day with afternoon rain.	rain	03100099999,EGPU,03114099999,EGEO,03041099999
isle of mull	2017-06-26	13.1	6.9	10.3	13.1	4.7	9.5	8.3	87.4	0	0	0		0	0		14.8	346.9	1013.6	72.3	14.3	210.3	18.2	7		2017-06-26T04:34:31	2017-06-26T22:19:33	0.08	Partially cloudy	Partly cloudy throughout the day.	partly-cloudy-day	03100099999,EGPU,03114099999,EGEO,03041099999
isle of mull	2017-06-27	14	9.5	11.2	14	6.7	10.8	9.4	88.4	1	100	4.17	rain	0	0		25.9	108.2	1006.7	85.2	14.5	164.5	14	6		2017-06-27T04:35:05	2017-06-27T22:19:20	0.11	Rain, Partially cloudy	Partly cloudy throughout the day with afternoon rain.	rain	03100099999,EGPU,03114099999,EGEO,03041099999
isle of mull	2017-06-28	15.6	10	12.3	15.6	10	12.3	10	86.5	1	100	4.17	rain	0	0		20.5	63.4	1004.6	76.7	15.1	232.7	20.1	6		2017-06-28T04:35:44	2017-06-28T22:19:03	0.14	Rain, Partially cloudy	Partly cloudy throughout the day with morning rain.	rain	03100099999,EGPU,03114099999,EGEO,03041099999
isle of mull	2017-06-29	12	7.6	10.1	12	4.9	8.2	7.4	83.5	0	0	0		0	0	68.4	51.8	22.9	1005.4	73.1	12.9	105.1	9.2	3		2017-06-29T04:36:27	2017-06-29T22:18:42	0.18	Partially cloudy	Partly cloudy throughout the day.	wind	03100099999,EGPU,03114099999,EGEO,03041099999
isle of mull	2017-06-30	14.9	9.2	12.2	14.9	7.2	12.1	9.8	85.6	0.2	100	4.17	rain	0	0	66.6	50	357	1011.9	68.5	12.7	194.2	16.8	6		2017-06-30T04:37:13	2017-06-30T22:18:16	0.21	Rain, Partially cloudy	Partly cloudy throughout the day with morning rain.	rain	03100099999,EGPU,03041099999
isle of mull	2017-07-01	14.8	5.2	11.6	14.8	2.6	11.1	9.9	89.4	2	100	4.17	rain	0	0	51.8	37.1	258.1	1013.1	62.7	11.7	186	16.1	5		2017-07-01T04:38:03	2017-07-01T22:17:47	0.25	Rain, Partially cloudy	Partly cloudy throughout the day with afternoon rain.	rain	03100099999,EGPU
isle of mull	2017-07-02	13.2	11.1	12.2	13.2	11.1	12.2	10.7	90.6	0.6	100	8.33	rain	0	0	51.8	35.3	260.5	1016.3	59.1	11.5	119.7	10.3	3		2017-07-02T04:38:56	2017-07-02T22:17:14	0.28	Rain, Partially cloudy	Partly cloudy throughout the day with rain in the morning and afternoon.	rain	03100099999,EGPU
isle of mull	2017-07-03	14.7	10.2	12.5	14.7	10.2	12.5	9.1	80.4	2	100	4.17	rain	0	0		25.9	294.2	1017.5	49.4	14.6	267.2	23	7		2017-07-03T04:39:53	2017-07-03T22:16:36	0.31	Rain, Partially cloudy	Partly cloudy throughout the day with early morning rain.	rain	03100099999,EGPU
isle of mull	2017-07-04	15.5	10	12.5	15.5	10	12.5	9.6	83.3	0.2	100	4.17	rain	0	0		22.3	32.3	1019	67.9	14.4	218.6	18.9	8		2017-07-04T04:40:53	2017-07-04T22:15:55	0.34	Rain, Partially cloudy	Partly cloudy throughout the day with morning rain.	rain	03100099999,EGPU,03114099999,EGEO
isle of mull	2017-07-05	16.7	10.1	13.4	16.7	10.1	13.4	10.3	82.3	0	0	0		0	0		16.6	162.8	1019.2	57	15.5	243.5	20.9	7		2017-07-05T04:41:56	2017-07-05T22:15:10	0.38	Partially cloudy	Partly cloudy throughout the day.	partly-cloudy-day	03100099999,EGPU,03114099999,EGEO
isle of mull	2017-07-06	17.4	12.8	14.1	17.4	12.8	14.1	13.2	94.4	5.4	100	8.33	rain	0	0		24.1	206.2	1013.3	80.1	8.9	153.4	13.3	5		2017-07-06T04:43:03	2017-07-06T22:14:21	0.41	Rain, Partially cloudy	Partly cloudy throughout the day with rain in the morning and afternoon.	rain	03100099999,EGPU,03114099999,EGEO
isle of mull	2017-07-07	14.2	11.1	13	14.2	11.1	13	10.5	85.2	7.4	100	8.33	rain	0	0		23.4	295.3	1014.2	76.7	12.1	274	23.8	8		2017-07-07T04:44:13	2017-07-07T22:13:28	0.44	Rain, Partially cloudy	Partly cloudy throughout the day with rain clearing later.	rain	03100099999,EGPU,03114099999,EGEO
isle of mull	2017-07-08	15.1	11	12.8	15.1	11	12.8	9.1	78.8	0	0	0		0	0	53.6	37.1	233.2	1015.5	77.6	14.7	298.9	25.9	9		2017-07-08T04:45:26	2017-07-08T22:12:31	0.48	Partially cloudy	Partly cloudy throughout the day.	partly-cloudy-day	03100099999,EGPU
isle of mull	2017-07-09	14.2	9.8	12.4	14.2	7.9	12.3	10.1	86.8	6	100	4.17	rain	0	0	46.4	31.7	285.4	1009.7	66.3	12.2	122.2	10.6	4		2017-07-09T04:46:41	2017-07-09T22:11:31	0.5	Rain, Partially cloudy	Partly cloudy throughout the day with early morning rain.	rain	03100099999,EGPU
isle of mull	2017-07-10	14.7	9.1	12.4	14.7	6.8	12	8.8	79.5	0	0	0		0	0		24.1	349.8	1009.2	53	17.2	312.8	27.1	8		2017-07-10T04:48:00	2017-07-10T22:10:28	0.55	Partially cloudy	Partly cloudy throughout the day.	partly-cloudy-day	03100099999,EGPU
isle of mull	2017-07-11	15.6	8.1	12.5	15.6	5.8	12	9.3	81	0	0	0		0	0		27.7	1.3	1009.3	39.6	15.5	307.3	26.6	8		2017-07-11T04:49:21	2017-07-11T22:09:20	0.58	Partially cloudy	Partly cloudy throughout the day.	partly-cloudy-day	03100099999,EGPU,03114099999,EGEO
isle of mull	2017-07-12	16.7	9.7	12.9	16.7	8.6	12.9	8.8	76.5	0	0	0		0	0		24.1	355.3	1017.6	43.2	13.2	339.6	29.3	9		2017-07-12T04:50:45	2017-07-12T22:08:10	0.62	Partially cloudy	Partly cloudy throughout the day.	partly-cloudy-day	03100099999,EGPU,03114099999,EGEO,03041099999
isle of mull	2017-07-13	14.7	8.3	11.6	14.7	7.2	11.4	9.7	88.1	2	100	4.17	rain	0	0		32.6	236.8	1015.9	66.3	15.4	185.3	16	6		2017-07-13T04:52:11	2017-07-13T22:06:56	0.65	Rain, Partially cloudy	Partly cloudy throughout the day with late afternoon rain.	rain	03100099999,EGPU,03114099999,EGEO,03041099999
isle of mull	2017-07-14	13.2	9.7	11.3	13.2	7.1	11	9.5	89.3	5	100	8.33	rain	0	0	55.4	45	241.6	1016.5	63.8	12.8	213.9	18.4	7		2017-07-14T04:53:40	2017-07-14T22:05:39	0.69	Rain, Partially cloudy	Partly cloudy throughout the day with rain.	rain	03100099999,EGPU,03114099999,EGEO,03041099999
isle of mull	2017-07-15	15.7	10.6	13.2	15.7	10.6	13.2	12.8	96.8	10	100	8.33	rain	0	0	59.4	49.3	227.8	1011.3	81.6	7	147.5	12.6	4		2017-07-15T04:55:11	2017-07-15T22:04:18	0.72	Rain, Partially cloudy	Partly cloudy throughout the day with rain.	rain	03100099999,EGPU,03114099999,EGEO,03041099999
isle of mull	2017-07-16	14.4	10.3	12.1	14.4	10.3	12.1	9.5	84.1	0.2	100	4.17	rain	0	0	55.4	41.9	256.5	1019.2	61.6	12.1	270.6	23.4	8		2017-07-16T04:56:44	2017-07-16T22:02:55	0.75	Rain, Partially cloudy	Partly cloudy throughout the day with afternoon rain.	rain	03100099999,EGPU,03114099999,EGEO,03041099999
isle of mull	2017-07-17	16.3	11.4	13.3	16.3	11.4	13.3	11.1	86.7	0.2	100	4.17	rain	0	0		37.7	255.7	1022.2	66.9	8.5	324.6	28	8		2017-07-17T04:58:19	2017-07-17T22:01:28	0.79	Rain, Partially cloudy	Partly cloudy throughout the day with early morning rain.	rain	03100099999,EGPU,03114099999,EGEO,03041099999
isle of mull	2017-07-18	22.2	11.8	16.3	22.2	11.8	16.3	11.2	73.4	0	0	0		0	0		28.9	146.6	1016.7	44.7	12.1	323.1	28	8		2017-07-18T04:59:56	2017-07-18T21:59:59	0.83	Partially cloudy	Partly cloudy throughout the day.	partly-cloudy-day	03100099999,EGPU,03114099999,EGEO,03041099999
isle of mull	2017-07-19	18.4	12.1	15.2	18.4	12.1	15.2	12	81.8	6	100	4.17	rain	0	0	59.4	38.7	141.1	1004	62.9	11.8	188.1	16.3	6		2017-07-19T05:01:35	2017-07-19T21:58:26	0.86	Rain, Partially cloudy	Partly cloudy throughout the day with late afternoon rain.	rain	03100099999,EGPU,03114099999,EGEO,03041099999
isle of mull	2017-07-20	14.6	7.4	11.5	14.6	5.2	11.1	8.1	80.2	10	100	4.17	rain	0	0		26.2	240.9	1003.2	41.5	18.2	238.1	20.5	7		2017-07-20T05:03:16	2017-07-20T21:56:51	0.9	Rain, Partially cloudy	Partly cloudy throughout the day with early morning rain.	rain	03100099999,EGPU,03114099999,EGEO,03041099999
isle of mull	2017-07-21	16.7	8.7	12.5	16.7	6.7	12.3	9.9	84.8	1	100	4.17	rain	0	0	48.2	30.1	109.6	1003	64.4	19.5	149	12.8	4		2017-07-21T05:04:59	2017-07-21T21:55:13	0.93	Rain, Partially cloudy	Partly cloudy throughout the day with afternoon rain.	rain	03100099999,EGPU,03114099999,EGEO,03041099999
isle of mull	2017-07-22	18.5	13.2	15.4	18.5	13.2	15.4	11.6	78.4	0	0	0		0	0		27.2	86.8	1008.3	77.3	17.7	251.6	21.8	7		2017-07-22T05:06:43	2017-07-22T21:53:32	0.97	Partially cloudy	Partly cloudy throughout the day.	partly-cloudy-day	03100099999,EGPU,03114099999,EGEO,03041099999
isle of mull	2017-07-23	19	12.7	15.1	19	12.7	15.1	12.6	85.2	0.2	100	4.17	rain	0	0		30	32.3	1014	53.3	17.5	227.1	19.6	5		2017-07-23T05:08:29	2017-07-23T21:51:49	0	Rain, Partially cloudy	Partly cloudy throughout the day with morning rain.	rain	03100099999,EGPU,03114099999,EGEO,03041099999
isle of mull	2017-07-24	18.8	11.9	14.6	18.8	11.9	14.6	11.8	84.3	0	0	0		0	0		22.7	344.7	1018.7	6.8	14.3	315.6	27.3	8		2017-07-24T05:10:16	2017-07-24T21:50:03	0.03	Clear	Clear conditions throughout the day.	clear-day	03100099999,EGPU,03114099999,EGEO,03041099999
isle of mull	2017-07-25	16.2	11.1	13.1	16.2	11.1	13.1	9.5	79.5	0	0	0		0	0		18.6	322.1	1015.4	57.4	20.4	264.4	22.6	8		2017-07-25T05:12:04	2017-07-25T21:48:15	0.07	Partially cloudy	Partly cloudy throughout the day.	partly-cloudy-day	03100099999,EGPU,03114099999,EGEO,03041099999
isle of mull	2017-07-26	14.6	10.3	12.6	14.6	10.3	12.6	11	90.1	16	100	4.17	rain	0	0	63	46.9	185.3	997.5	62.3	11.4	243.3	21.2	8		2017-07-26T05:13:54	2017-07-26T21:46:24	0.1	Rain, Partially cloudy	Partly cloudy throughout the day with afternoon rain.	rain	03100099999,EGPU,03114099999,EGEO,03041099999
isle of mull	2017-07-27	14.3	9.4	11.7	14.3	5.6	11	9.4	86.2	5.8	100	12.5	rain	0	0	57.6	34.2	216.3	994.9	55.8	12	230	19.9	7		2017-07-27T05:15:44	2017-07-27T21:44:31	0.13	Rain, Partially cloudy	Partly cloudy throughout the day with a chance of rain throughout the day.	rain	03100099999,EGPU,03114099999,EGEO,03041099999
isle of mull	2017-07-28	14.6	10.5	12.2	14.6	10.5	12.2	10.7	90.3	9.8	100	12.5	rain	0	0	63	45.2	210.9	994.4	57.1	11	257.5	22.4	7		2017-07-28T05:17:36	2017-07-28T21:42:36	0.16	Rain, Partially cloudy	Partly cloudy throughout the day with a chance of rain throughout the day.	rain	03100099999,EGPU,03114099999,EGEO,03041099999
isle of mull	2017-07-29	13.7	11.2	12.1	13.7	11.2	12.1	11	92.6	3	100	8.33	rain	0	0	55.4	39.5	226.4	996.7	58.3	10.6	161.8	14	5		2017-07-29T05:19:29	2017-07-29T21:40:39	0.2	Rain, Partially cloudy	Partly cloudy throughout the day with rain.	rain	03100099999,EGPU,03114099999,EGEO,03041099999
isle of mull	2017-07-30	15.5	9.9	12.3	15.5	8.4	12.2	10.7	90	7.4	100	12.5	rain	0	0		29.8	210.6	996.9	57.7	16.1	181.6	15.9	6		2017-07-30T05:21:23	2017-07-30T21:38:40	0.25	Rain, Partially cloudy	Partly cloudy throughout the day with rain.	rain	03100099999,EGPU,03114099999,EGEO,03041099999
isle of mull	2017-07-31	15.6	10.6	12.3	15.6	10.6	12.3	10.4	88.5	0.8	100	4.17	rain	0	0		23.7	191.6	1001.1	51.7	17	196.8	16.8	6		2017-07-31T05:23:18	2017-07-31T21:36:38	0.26	Rain, Partially cloudy	Partly cloudy throughout the day with afternoon rain.	rain	03100099999,EGPU,03114099999,EGEO,03041099999
isle of mull	2017-08-01	14.4	10.6	12.5	14.4	10.6	12.5	10.8	89.8	1.2	100	8.33	rain	0	0		27.1	217.3	1005.8	68.1	17.4	200.3	17.1	5		2017-08-01T05:25:13	2017-08-01T21:34:35	0.29	Rain, Partially cloudy	Partly cloudy throughout the day with rain.	rain	03100099999,EGPU,03114099999,EGEO,03041099999
isle of mull	2017-08-02	16.6	9.8	13	16.6	7.9	13	11	87.8	2	100	4.17	rain	0	0	46.4	29.9	131.8	1003.6	53.9	14.1	171.6	14.9	5		2017-08-02T05:27:09	2017-08-02T21:32:30	0.33	Rain, Partially cloudy	Partly cloudy throughout the day with late afternoon rain.	rain	03100099999,EGPU,03114099999,EGEO,03041099999
isle of mull	2017-08-03	16.2	12.4	13.6	16.2	12.4	13.6	12.5	92.7	5	100	8.33	rain	0	0		26	267.5	996.5	58.6	14.1	233.8	20.3	7		2017-08-03T05:29:06	2017-08-03T21:30:23	0.36	Rain, Partially cloudy	Partly cloudy throughout the day with rain.	rain	03100099999,EGPU,03114099999,EGEO,03041099999
isle of mull	2017-08-04	14.1	10.4	12.6	14.1	10.4	12.6	10.8	89	0	0	0		0	0	48.2	31.8	305	1006.5	67.2	14.2	218.1	19	7		2017-08-04T05:31:04	2017-08-04T21:28:14	0.39	Partially cloudy	Partly cloudy throughout the day.	partly-cloudy-day	03100099999,EGPU,03114099999,EGEO,03041099999
isle of mull	2017-08-05	14	7.8	11.3	14	5.9	11	8.6	84.1	2.2	100	8.33	rain	0	0		27.8	286	1014.3	47.9	21.6	266.5	23.2	7		2017-08-05T05:33:02	2017-08-05T21:26:03	0.43	Rain, Partially cloudy	Partly cloudy throughout the day with rain in the morning and afternoon.	rain	03100099999,EGPU,03114099999,EGEO,03041099999
isle of mull	2017-08-06	13.6	7.8	11.4	13.6	5.4	11.1	9.6	88.9	4.6	100	8.33	rain	0	0	55.4	36	199.6	1012.5	61.5	16.6	152.9	13.4	4		2017-08-06T05:35:00	2017-08-06T21:23:51	0.46	Rain, Partially cloudy	Partly cloudy throughout the day with rain.	rain	03100099999,EGPU,03114099999,EGEO,03041099999
isle of mull	2017-08-07	14.9	8.7	11.9	14.9	6.4	11.8	9.9	87.9	5.6	100	8.33	rain	0	0		27.7	254.2	1011.3	48.3	16	278.7	24	8		2017-08-07T05:36:59	2017-08-07T21:21:37	0.5	Rain, Partially cloudy	Partly cloudy throughout the day with rain in the morning and afternoon.	rain	03100099999,EGPU,03114099999,EGEO,03041099999
isle of mull	2017-08-08	16.2	9.8	12.8	16.2	7.8	12.7	10.5	86.3	1	100	4.17	rain	0	0	57.6	25.2	316.8	1015.1	39.5	15.8	269.6	23.3	7		2017-08-08T05:38:59	2017-08-08T21:19:22	0.53	Rain, Partially cloudy	Partly cloudy throughout the day with early morning rain.	rain	03100099999,EGPU,03114099999,EGEO,03041099999
isle of mull	2017-08-09	13.9	9.7	11.9	13.9	8	11.8	9.4	84.8	0	0	0		0	0		27.3	358.1	1023.9	25.5	21.3	288.7	24.9	8		2017-08-09T05:40:58	2017-08-09T21:17:05	0.56	Partially cloudy	Partly cloudy throughout the day.	partly-cloudy-day	03100099999,EGPU,03041099999
isle of mull	2017-08-10	12.8	9.8	11.8	12.8	7.6	11.7	9	83	0	0	0		0	0	59.4	48	231.9	1021.9	82.6	19	195.9	17.1	6		2017-08-10T05:42:58	2017-08-10T21:14:47	0.6	Partially cloudy	Partly cloudy throughout the day.	partly-cloudy-day	03100099999,EGPU,03041099999
isle of mull	2017-08-11	15.8	11.7	13.4	15.8	11.7	13.4	12.5	94.5	5	100	8.33	rain	0	0	61.2	51.5	229.3	1008.5	73.3	9.3	156.2	13.4	5		2017-08-11T05:44:59	2017-08-11T21:12:28	0.63	Rain, Partially cloudy	Partly cloudy throughout the day with rain.	rain	03100099999,EGPU,03114099999,EGEO,03041099999
isle of mull	2017-08-12	14.8	10.2	11.9	14.8	10.2	11.9	9	82.9	2	100	4.17	rain	0	0		26.7	315.5	1014.6	51	17.2	273.9	23.9	7		2017-08-12T05:46:59	2017-08-12T21:10:07	0.67	Rain, Partially cloudy	Partly cloudy throughout the day with early morning rain.	rain	03100099999,EGPU,03114099999,EGEO,03041099999
isle of mull	2017-08-13	14.9	7.6	11.3	14.9	5.3	10.6	8.5	83.2	1	100	8.33	rain	0	0		23.5	226	1018.3	63.7	20.5	243.1	20.8	7		2017-08-13T05:49:00	2017-08-13T21:07:45	0.7	Rain, Partially cloudy	Partly cloudy throughout the day with rain.	rain	03100099999,EGPU,03114099999,EGEO,03041099999
isle of mull	2017-08-14	14.5	10.2	12.4	14.5	10.2	12.4	11.4	93.4	8	100	8.33	rain	0	0	57.6	43.8	177	1009.1	79	13.7	120.5	10.5	5		2017-08-14T05:51:01	2017-08-14T21:05:22	0.74	Rain, Partially cloudy	Partly cloudy throughout the day with rain in the morning and afternoon.	rain	03100099999,EGPU,03114099999,EGEO,03041099999
isle of mull	2017-08-15	15.4	9.9	12.5	15.4	8	12.4	10.4	87.4	0.2	100	4.17	rain	0	0	46.4	35.8	236	1008.8	51.1	16.7	254.9	22	7		2017-08-15T05:53:02	2017-08-15T21:02:57	0.75	Rain, Partially cloudy	Partly cloudy throughout the day with afternoon rain.	rain	03100099999,EGPU,03114099999,EGEO,03041099999
isle of mull	2017-08-16	14.5	10.6	12.9	14.5	10.6	12.9	11.3	90.4	2.6	100	8.33	rain	0	0	76	54.9	183.9	1007	62.3	12.5	88.1	7.6	3		2017-08-16T05:55:03	2017-08-16T21:00:31	0.81	Rain, Partially cloudy	Partly cloudy throughout the day with rain.	rain	03100099999,EGPU,03114099999,EGEO,03041099999
isle of mull	2017-08-17	14.9	11.4	13.1	14.9	11.4	13.1	11.6	90.5	6	100	4.17	rain	0	0	53.6	40.5	206.5	1001.2	48.9	10.1	242	21	7		2017-08-17T05:57:04	2017-08-17T20:58:05	0.85	Rain, Partially cloudy	Partly cloudy throughout the day with afternoon rain.	rain	03100099999,EGPU,03114099999,EGEO,03041099999
isle of mull	2017-08-18	13.7	10.1	11.6	13.7	10.1	11.6	10.2	90.6	22.2	100	12.5	rain	0	0	63	39.6	272.4	1000.6	55.3	11.3	122.3	10.6	4		2017-08-18T05:59:05	2017-08-18T20:55:37	0.88	Rain, Partially cloudy	Partly cloudy throughout the day with a chance of rain throughout the day.	rain	03100099999,EGPU,03114099999,EGEO,03041099999
isle of mull	2017-08-19	14.2	10.2	12.2	14.2	10.2	12.2	10.3	88.4	4.4	100	12.5	rain	0	0	64.8	49.6	283.3	1008.8	51.8	12.5	170.6	14.7	4		2017-08-19T06:01:07	2017-08-19T20:53:08	0.92	Rain, Partially cloudy	Partly cloudy throughout the day with rain.	rain	03100099999,EGPU,03114099999,EGEO,03041099999
isle of mull	2017-08-20	15	9.1	12.2	15	7.1	12.1	10.3	87.8	0	0	0		0	0		23.8	271.1	1019	45.9	16.9	148.2	12.8	5		2017-08-20T06:03:08	2017-08-20T20:50:38	0.95	Partially cloudy	Partly cloudy throughout the day.	partly-cloudy-day	03100099999,EGPU,03114099999,EGEO,03041099999
isle of mull	2017-08-21	15.4	10.9	13	15.4	10.9	13	10.8	86.7	0.6	100	4.17	rain	0	0	48.2	29.5	141.4	1018.4	83.2	14.1	80.3	6.8	3		2017-08-21T06:05:09	2017-08-21T20:48:08	0	Rain, Partially cloudy	Partly cloudy throughout the day with late afternoon rain.	rain	03100099999,EGPU,03114099999,EGEO,03041099999
isle of mull	2017-08-22	18.3	13.3	15.1	18.3	13.3	15.1	14.2	94.3	16	100	8.33	rain	0	0	46.4	36.2	138.7	1014.8	68.3	9.4	108.6	9.5	4		2017-08-22T06:07:11	2017-08-22T20:45:36	0.02	Rain, Partially cloudy	Partly cloudy throughout the day with rain.	rain	03100099999,EGPU,03114099999,EGEO,03041099999
isle of mull	2017-08-23	16.8	12.4	14.7	16.8	12.4	14.7	13.3	91.3	50.4	100	8.33	rain	0	0	51.8	29.9	190.5	1007.9	65.4	13.2	214.7	18.4	7		2017-08-23T06:09:12	2017-08-23T20:43:04	0.05	Rain, Partially cloudy	Partly cloudy throughout the day with rain clearing later.	rain	03100099999,EGPU,03114099999,EGEO,03041099999
isle of mull	2017-08-24	15.4	11.8	13.3	15.4	11.8	13.3	12	92.3	8.4	100	12.5	rain	0	0	50	30	199.6	1009	55.9	11.6	148	12.7	6		2017-08-24T06:11:13	2017-08-24T20:40:31	0.09	Rain, Partially cloudy	Partly cloudy throughout the day with rain.	rain	03100099999,EGPU,03114099999,EGEO,03041099999
isle of mull	2017-08-25	16.1	11.8	13.5	16.1	11.8	13.5	12.3	92.7	3	100	8.33	rain	0	0		28.5	202	1010.7	56.2	13.5	194.3	16.8	6		2017-08-25T06:13:14	2017-08-25T20:37:57	0.12	Rain, Partially cloudy	Partly cloudy throughout the day with rain.	rain	03100099999,EGPU,03114099999,EGEO,03041099999
isle of mull	2017-08-26	16.2	9.8	12.9	16.2	9.8	12.9	11.4	91.1	0.8	100	4.17	rain	0	0		16.8	221.9	1014.2	64.1	18.3	212.3	18.4	6		2017-08-26T06:15:16	2017-08-26T20:35:22	0.15	Rain, Partially cloudy	Partly cloudy throughout the day with early morning rain.	rain	03100099999,EGPU,03114099999,EGEO,03041099999
isle of mull	2017-08-27	15.2	11.4	13.2	15.2	11.4	13.2	11.6	90.1	0.4	100	4.17	rain	0	0	46.4	39.7	205.6	1014	59.5	18.8	139.8	12.1	5		2017-08-27T06:17:17	2017-08-27T20:32:47	0.18	Rain, Partially cloudy	Partly cloudy throughout the day with late afternoon rain.	rain	03100099999,EGPU,03114099999,EGEO,03041099999
isle of mull	2017-08-28	15	10.4	13.6	15	10.4	13.6	11.9	89.6	5.8	100	12.5	rain	0	0	59.4	47.5	228.5	1009.8	65.9	9.9	116.1	10	4		2017-08-28T06:19:18	2017-08-28T20:30:11	0.22	Rain, Partially cloudy	Partly cloudy throughout the day with a chance of rain throughout the day.	rain	03100099999,EGPU,03114099999,EGEO,03041099999
isle of mull	2017-08-29	13.9	9.7	11.5	13.9	6.5	11.3	8.4	81.6	1.2	100	8.33	rain	0	0	55.4	38.5	241.6	1010.3	53.5	12.7	205.5	17.6	6		2017-08-29T06:21:19	2017-08-29T20:27:35	0.25	Rain, Partially cloudy	Clearing in the afternoon with rain.	rain	03100099999,EGPU,03114099999,EGEO,03041099999
isle of mull	2017-08-30	13.5	8.7	11.3	13.5	6.2	11.1	8.9	85.3	1.6	100	8.33	rain	0	0		32.5	251.6	1010.2	53.6	15.5	203.7	17.5	6		2017-08-30T06:23:19	2017-08-30T20:24:57	0.28	Rain, Partially cloudy	Partly cloudy throughout the day with rain in the morning and afternoon.	rain	03100099999,EGPU,03114099999,EGEO,03041099999
isle of mull	2017-08-31	14.6	8.6	11.3	14.6	6.7	10.8	9.6	89.2	4	100	8.33	rain	0	0		18	297.2	1015.9	66.4	19.5	203.6	17.5	6		2017-08-31T06:25:20	2017-08-31T20:22:20	0.31	Rain, Partially cloudy	Partly cloudy throughout the day with rain.	rain	03100099999,EGPU,03114099999,EGEO,03041099999
isle of mull	2017-09-01	14	7.7	10.9	14	5.5	10.3	8.4	85.1	0	0	0		0	0		17.1	294.1	1022.9	66.2	19.7	187.6	16.2	6		2017-09-01T06:27:21	2017-09-01T20:19:41	0.34	Partially cloudy	Partly cloudy throughout the day.	partly-cloudy-day	03100099999,EGPU,03114099999,EGEO,03041099999
isle of mull	2017-09-02	14.2	7.8	11.5	14.2	5.7	10.9	9.1	85.2	0	0	0		0	0	61.2	43.4	175.1	1017.3	54.8	19.1	150.7	13	6		2017-09-02T06:29:22	2017-09-02T20:17:03	0.38	Partially cloudy	Partly cloudy throughout the day.	partly-cloudy-day	03100099999,EGPU,03041099999
isle of mull	2017-09-03	13.3	12.1	12.5	13.3	12.1	12.5	11.5	93.8	2	100	4.17	rain	0	0	76	55.8	157.5	1003.9	86.3	7.1	81.1	7	3		2017-09-03T06:31:22	2017-09-03T20:14:23	0.41	Rain, Partially cloudy	Partly cloudy throughout the day with afternoon rain.	rain	03100099999,EGPU,03041099999
isle of mull	2017-09-04	15.8	12.4	13.9	15.8	12.4	13.9	13	94.3	9	100	12.5	rain	0	0	50	38.1	198.9	1003.4	71.4	8	119.7	10.3	4		2017-09-04T06:33:23	2017-09-04T20:11:44	0.44	Rain, Partially cloudy	Partly cloudy throughout the day with a chance of rain throughout the day.	rain	03100099999,EGPU,03114099999,EGEO,03041099999
isle of mull	2017-09-05	14.8	10.3	12.5	14.8	10.3	12.5	9.8	84.1	2.2	100	8.33	rain	0	0	53.6	36.7	226.8	1005.9	52.3	12.2	201.7	17.5	6		2017-09-05T06:35:23	2017-09-05T20:09:04	0.47	Rain, Partially cloudy	Clearing in the afternoon with rain in the morning and afternoon.	rain	03100099999,EGPU,03114099999,EGEO,03041099999
isle of mull	2017-09-06	13.8	10.2	11.7	13.8	10.2	11.7	9.7	87.8	1.2	100	8.33	rain	0	0	55.4	37.4	258.1	1012.2	50.9	12.1	82	7.1	3		2017-09-06T06:37:24	2017-09-06T20:06:23	0.5	Rain, Partially cloudy	Partly cloudy throughout the day with rain in the morning and afternoon.	rain	03100099999,EGPU,03114099999,EGEO,03041099999
isle of mull	2017-09-07	13.5	10.4	11.8	13.5	10.4	11.8	10.8	93.7	9	100	8.33	rain	0	0	46.4	33.2	238	1003.7	59.9	13.3	83.2	7.4	3		2017-09-07T06:39:24	2017-09-07T20:03:43	0.54	Rain, Partially cloudy	Partly cloudy throughout the day with rain in the morning and afternoon.	rain	03100099999,EGPU,03114099999,EGEO,03041099999
isle of mull	2017-09-08	13.2	10.2	11.1	13.2	10.2	11.1	9.7	91	7.6	100	12.5	rain	0	0	57.6	42.3	277	991.6	55.9	14.6	52.6	4.4	2		2017-09-08T06:41:24	2017-09-08T20:01:01	0.58	Rain, Partially cloudy	Partly cloudy throughout the day with a chance of rain throughout the day.	rain	03100099999,EGPU,03114099999,EGEO,03041099999
isle of mull	2017-09-09	15.7	10.2	11.8	15.7	10.2	11.8	9.4	85.3	3.6	100	12.5	rain	0	0	55.4	30.6	330	997	51.9	17.6	170.6	14.9	6		2017-09-09T06:43:24	2017-09-09T19:58:20	0.61	Rain, Partially cloudy	Partly cloudy throughout the day with a chance of rain throughout the day.	rain	03100099999,EGPU,03114099999,EGEO,03041099999
isle of mull	2017-09-10	12.7	9.5	10.7	12.7	5.8	10.2	9.5	92.1	15	100	12.5	rain	0	0	63	40	229.4	984.5	60.8	12	89.2	7.8	4		2017-09-10T06:45:25	2017-09-10T19:55:38	0.65	Rain, Partially cloudy	Partly cloudy throughout the day with rain.	rain	03100099999,EGPU,03114099999,EGEO,03041099999
isle of mull	2017-09-11	13.5	10.1	11.3	13.5	10.1	11.3	9.1	86.5	2.2	100	8.33	rain	0	0	70.6	41.7	321.5	986.5	50.2	15	140.1	12.3	6		2017-09-11T06:47:25	2017-09-11T19:52:57	0.69	Rain, Partially cloudy	Partly cloudy throughout the day with rain.	rain	03100099999,EGPU,03114099999,EGEO,03041099999
isle of mull	2017-09-12	12	8.1	10.1	12	6.1	9.3	7.8	85.8	1	100	4.17	rain	0	0	57.6	33.6	276.1	996.6	48.8	19.3	95.2	8.1	4		2017-09-12T06:49:25	2017-09-12T19:50:14	0.72	Rain, Partially cloudy	Partly cloudy throughout the day with afternoon rain.	rain	03100099999,EGPU,03114099999,EGEO,03041099999
isle of mull	2017-09-13	12.9	7.6	9.8	12.9	4.5	8.5	7.6	86.3	7.6	100	12.5	rain	0	0	50	32.2	318.4	994	43.7	19.8	116.8	10.3	4		2017-09-13T06:51:25	2017-09-13T19:47:32	0.75	Rain, Partially cloudy	Partly cloudy throughout the day with a chance of rain throughout the day.	rain	03100099999,EGPU,03114099999,EGEO,03041099999
isle of mull	2017-09-14	11.6	8.8	10.1	11.6	4.5	8.6	7.5	84.1	1.4	100	8.33	rain	0	0	76	39.2	341.1	1009.3	49.9	16.1	137.7	11.8	5		2017-09-14T06:53:26	2017-09-14T19:44:50	0.79	Rain, Partially cloudy	Partly cloudy throughout the day with rain.	rain	03100099999,EGPU,03114099999,EGEO,03041099999
isle of mull	2017-09-15	12.6	8.8	10.3	12.6	4.8	8.4	7.5	83.1	1.2	100	8.33	rain	0	0	53.6	37.7	352.8	1017.2	52.6	16	159	13.8	6		2017-09-15T06:55:26	2017-09-15T19:42:07	0.83	Rain, Partially cloudy	Partly cloudy throughout the day with rain in the morning and afternoon.	rain	03100099999,EGPU,03114099999,EGEO,03041099999
isle of mull	2017-09-16	11.5	5.8	8.8	11.5	3	6.1	5.8	81.6	1	100	4.17	rain	0	0	48.2	32.3	21	1016.8	45	18.7	92.1	8	3		2017-09-16T06:57:26	2017-09-16T19:39:25	0.86	Rain, Partially cloudy	Partly cloudy throughout the day with afternoon rain.	rain	03100099999,EGPU,03114099999,EGEO,03041099999
isle of mull	2017-09-17	13.9	5.2	8.8	13.9	1.6	7.1	6.6	87.1	0	0	0		0	0		17.9	43.2	1019.2	40.3	23	179.2	15.4	6		2017-09-17T06:59:27	2017-09-17T19:36:42	0.9	Partially cloudy	Becoming cloudy in the afternoon.	partly-cloudy-day	03100099999,EGPU,03114099999,EGEO,03041099999
isle of mull	2017-09-18	14	5.1	9.3	14	3.3	8.6	6.6	83.8	0.2	100	4.17	rain	0	0		14.8	341.5	1019.8	52.7	19	116.6	10.1	5		2017-09-18T07:01:27	2017-09-18T19:33:59	0.94	Rain, Partially cloudy	Partly cloudy throughout the day with morning rain.	rain	03100099999,EGPU,03114099999,EGEO,03041099999
isle of mull	2017-09-19	15.1	6.8	10.8	15.1	4.6	10	8.5	86	0	0	0		0	0	46.4	36	184.7	1017.1	48.7	19.4	148.6	12.9	5		2017-09-19T07:03:27	2017-09-19T19:31:16	0.97	Partially cloudy	Partly cloudy throughout the day.	partly-cloudy-day	03100099999,EGPU,03114099999,EGEO,03041099999
isle of mull	2017-09-20	13.7	9.5	12.1	13.7	8.1	11.9	11.2	94.2	6	100	12.5	rain	0	0	55.4	44.2	200.1	1009.4	67.5	12.4	49.4	4.3	2		2017-09-20T07:05:28	2017-09-20T19:28:33	0	Rain, Partially cloudy	Partly cloudy throughout the day with a chance of rain throughout the day.	rain	03100099999,EGPU,03114099999,EGEO,03041099999
isle of mull	2017-09-21	13.5	7.9	10.4	13.5	5.6	9.6	7.5	83	2	100	4.17	rain	0	0		31.7	265.9	1009.9	46.7	20.6	170.3	14.6	6		2017-09-21T07:07:29	2017-09-21T19:25:51	0.04	Rain, Partially cloudy	Clearing in the afternoon with early morning rain.	rain	03100099999,EGPU,03114099999,EGEO,03041099999
isle of mull	2017-09-22	12.6	9.6	10.9	12.6	4.9	10.7	9.2	89.3	7	100	4.17	rain	0	0	66.6	50	169.5	1010.5	65.7	15	56	4.9	2		2017-09-22T07:09:30	2017-09-22T19:23:08	0.07	Rain, Partially cloudy	Partly cloudy throughout the day with afternoon rain.	rain	03100099999,EGPU,03114099999,EGEO,03041099999
isle of mull	2017-09-23	15.5	10.7	12.9	15.5	10.7	12.9	10.6	85.6	0	0	0		0	0	74.2	55.4	154.2	1010.4	65	12.8	120	10.2	5		2017-09-23T07:11:30	2017-09-23T19:20:25	0.1	Partially cloudy	Partly cloudy throughout the day.	wind	03100099999,EGPU,03114099999,EGEO,03041099999
isle of mull	2017-09-24	14.1	9.3	12.4	14.1	8.3	12.4	11.4	92.9	4.4	100	8.33	rain	0	0	72.4	48.2	176.2	1013.9	77.3	9.3	58.7	5.1	3		2017-09-24T07:13:32	2017-09-24T19:17:43	0.14	Rain, Partially cloudy	Partly cloudy throughout the day with rain clearing later.	rain	03100099999,EGPU,03114099999,EGEO,03041099999
isle of mull	2017-09-25	13.4	7.7	10.9	13.4	6	10.8	10.2	95.4	0.2	100	4.17	rain	0	0		25.9	171.7	1020.1	60.7	7.1	160.1	13.8	5		2017-09-25T07:15:33	2017-09-25T19:15:00	0.17	Rain, Partially cloudy	Partly cloudy throughout the day with morning rain.	rain	03100099999,EGPU,03114099999,EGEO,03041099999
isle of mull	2017-09-26	16.4	11.4	13.3	16.4	11.4	13.3	11.3	87.5	0	0	0		0	0	63	44.6	150.9	1019.1	60.6	11	77.8	6.6	3		2017-09-26T07:17:34	2017-09-26T19:12:18	0.2	Partially cloudy	Partly cloudy throughout the day.	partly-cloudy-day	03100099999,EGPU,03114099999,EGEO,03041099999
isle of mull	2017-09-27	15.2	11.8	13.2	15.2	11.8	13.2	11.3	88.9	5	100	4.17	rain	0	0	66.6	48.2	141.8	1012.1	65.5	5.9	65	5.6	3		2017-09-27T07:19:36	2017-09-27T19:09:36	0.23	Rain, Partially cloudy	Partly cloudy throughout the day with late afternoon rain.	rain	03100099999,EGPU,03114099999,EGEO,03041099999
isle of mull	2017-09-28	15.1	10	12.7	15.1	10	12.7	10.9	89.3	18	100	8.33	rain	0	0	76	57.6	168.7	1010.5	65.9	14.2	80.8	7.1	4		2017-09-28T07:21:38	2017-09-28T19:06:54	0.25	Rain, Partially cloudy	Partly cloudy throughout the day with rain.	rain	03100099999,EGPU,03114099999,EGEO,03041099999
isle of mull	2017-09-29	14	10.9	13	14	10.9	13	9.7	80.8	3.2	100	8.33	rain	0	0	83.5	61.2	183.7	1004	46	10.5	111.9	9.6	4		2017-09-29T07:23:40	2017-09-29T19:04:13	0.3	Rain, Partially cloudy	Partly cloudy throughout the day with rain.	rain	03100099999,EGPU,03114099999,EGEO
isle of mull	2017-09-30	13.7	8.7	10.9	13.7	6.4	10.4	8.5	85.4	8.6	100	12.5	rain	0	0	59.4	37.1	216.4	1007.5	49.1	14.1	111.7	9.6	4		2017-09-30T07:25:42	2017-09-30T19:01:31	0.33	Rain, Partially cloudy	Partly cloudy throughout the day with a chance of rain throughout the day.	rain	03100099999,EGPU,03114099999,EGEO
isle of mull	2017-10-01	14	9.8	11.9	14	5.9	11.5	9.4	85	9.8	100	8.33	rain	0	0	85.3	55.4	200.4	996.8	69.9	9.8	38.8	3.4	2		2017-10-01T07:27:44	2017-10-01T18:58:50	0.36	Rain, Partially cloudy	Partly cloudy throughout the day with rain in the morning and afternoon.	rain	03100099999,EGPU,03114099999,EGEO
isle of mull	2017-10-02	13.4	11	12.2	13.4	11	12.2	9.8	85.5	3	100	8.33	rain	0	0	90.7	55.4	285.7	999.8	55	9.6	74.4	6.5	3		2017-10-02T07:29:47	2017-10-02T18:56:10	0.39	Rain, Partially cloudy	Partly cloudy throughout the day with rain.	rain	03100099999,EGPU,03114099999,EGEO
isle of mull	2017-10-03	11.9	9.7	11	11.9	5.8	10.7	7.4	78.7	0.8	100	8.33	rain	0	0	76	50	287.7	1016.5	59.9	13.5	58.2	5	2		2017-10-03T07:31:50	2017-10-03T18:53:29	0.43	Rain, Partially cloudy	Partly cloudy throughout the day with rain.	rain	03100099999,EGPU,03114099999,EGEO
isle of mull	2017-10-04	12.1	8.8	10.9	12.1	6.5	10.7	8.5	85.4	2.8	100	8.33	rain	0	0	66.6	46.4	274.3	1010	55.6	9.3	39.8	3.3	1		2017-10-04T07:33:54	2017-10-04T18:50:49	0.46	Rain, Partially cloudy	Partly cloudy throughout the day with rain.	rain	03100099999,EGPU,03114099999,EGEO
isle of mull	2017-10-05	12.4	9.8	10.9	12.4	6	10.5	7.3	78.9	5	100	4.17	rain	0	0	59.4	42.1	323.5	1016.3	43.3	15.8	101.3	8.7	4		2017-10-05T07:35:57	2017-10-05T18:48:10	0.5	Rain, Partially cloudy	Partly cloudy throughout the day with early morning rain.	rain	03100099999,EGPU,03114099999,EGEO
isle of mull	2017-10-06	13	8.7	10.9	13	7.6	10.6	8.4	85.1	0.6	100	8.33	rain	0	0	55.4	42.5	230	1021.7	63.1	13.2	35.2	3	2		2017-10-06T07:38:01	2017-10-06T18:45:31	0.52	Rain, Partially cloudy	Partly cloudy throughout the day with rain.	rain	03100099999,EGPU,03114099999,EGEO
isle of mull	2017-10-07	13.9	11.1	12.3	13.9	11.1	12.3	11.2	92.9	3.4	100	8.33	rain	0	0	51.8	36.6	295.4	1012.8	65.8	14.7	56.2	5	2		2017-10-07T07:40:05	2017-10-07T18:42:52	0.56	Rain, Partially cloudy	Partly cloudy throughout the day with rain.	rain	03100099999,EGPU,03114099999,EGEO
isle of mull	2017-10-08	13.8	10.7	12.5	13.8	10.7	12.5	11.8	95.2	1.4	100	8.33	rain	0	0		27.7	254	1017.4	69.7	11.3	47.6	4	2		2017-10-08T07:42:10	2017-10-08T18:40:14	0.6	Rain, Partially cloudy	Partly cloudy throughout the day with rain.	rain	03100099999,EGPU
isle of mull	2017-10-09	14.1	11.7	12.6	14.1	11.7	12.6	10.8	89.3	2.2	100	8.33	rain	0	0	53.6	37.1	225.8	1011.8	57.4	13.5	71.2	6.3	3		2017-10-09T07:44:14	2017-10-09T18:37:36	0.63	Rain, Partially cloudy	Partly cloudy throughout the day with rain.	rain	03100099999,EGPU
isle of mull	2017-10-10	12.8	9	11.2	12.8	5.4	10.5	8.5	83.5	13	100	12.5	rain	0	0	74.2	53.6	235.3	1001.9	60.7	10.8	31	2.8	1		2017-10-10T07:46:20	2017-10-10T18:34:59	0.67	Rain, Partially cloudy	Partly cloudy throughout the day with rain.	rain	03100099999,EGPU,03114099999,EGEO
isle of mull	2017-10-11	13.7	9.7	11.7	13.7	5.9	11.5	9.2	85.1	15.2	100	12.5	rain	0	0	70.6	51.8	251	995.5	66	14.9	80.9	6.9	4		2017-10-11T07:48:25	2017-10-11T18:32:23	0.7	Rain, Partially cloudy	Partly cloudy throughout the day with rain.	rain	03100099999,EGPU
isle of mull	2017-10-12	14	9.1	11.6	14	4.8	11.4	9	84.1	3	100	8.33	rain	0	0	70.6	50	222.9	1006.1	58.5	11.8	55.9	4.7	2		2017-10-12T07:50:31	2017-10-12T18:29:47	0.75	Rain, Partially cloudy	Partly cloudy throughout the day with rain.	rain	03100099999,EGPU,03114099999,EGEO
isle of mull	2017-10-13	15.1	12.2	14	15.1	12.2	14	12.4	90.4	8.6	100	8.33	rain	0	0	64.8	46.4	219.5	1004.4	69.6	7.6	79.7	6.7	4		2017-10-13T07:52:37	2017-10-13T18:27:12	0.77	Rain, Partially cloudy	Partly cloudy throughout the day with rain in the morning and afternoon.	rain	03100099999,EGPU,03114099999,EGEO
isle of mull	2017-10-14	14	11	12.2	14	11	12.2	9.8	85.7	0.8	100	8.33	rain	0	0	55.4	38.9	215.7	1012.5	64.8	10	24	2.1	1		2017-10-14T07:54:44	2017-10-14T18:24:38	0.81	Rain, Partially cloudy	Partly cloudy throughout the day with rain.	rain	03100099999,EGPU,03114099999,EGEO
isle of mull	2017-10-15	15.7	9.1	12.8	15.7	8	12.7	10.6	86.9	13.8	100	12.5	rain	0	0	79.6	51.8	198.3	1006.9	73.2	11.4	63.3	5.3	3		2017-10-15T07:56:51	2017-10-15T18:22:04	0.85	Rain, Partially cloudy	Partly cloudy throughout the day with rain.	rain	03100099999,EGPU,03114099999,EGEO
isle of mull	2017-10-16	15	8.2	10.8	15	4.6	9.9	8.9	87.9	10	100	12.5	rain	0	0	87.2	64.8	109.4	1002.6	78.7	13.8	50.6	4.4	3		2017-10-16T07:58:58	2017-10-16T18:19:32	0.88	Rain, Partially cloudy	Partly cloudy throughout the day with rain.	rain	03100099999,EGPU
isle of mull	2017-10-17	12.9	9.9	11.4	12.9	7.4	11.3	10	90.9	6.2	100	8.33	rain	0	0	74.2	55.4	318.5	1004.9	68.6	13.1	32.3	2.8	1		2017-10-17T08:01:05	2017-10-17T18:17:00	0.92	Rain, Partially cloudy	Partly cloudy throughout the day with rain.	rain	03100099999,EGPU
isle of mull	2017-10-18	11.8	9.1	10.9	11.8	7.3	10.5	9	88.2	1.2	100	8.33	rain	0	0	61.2	46.4	129.1	1010.4	65.4	21.2	47.2	4.1	2		2017-10-18T08:03:13	2017-10-18T18:14:29	0.95	Rain, Partially cloudy	Partly cloudy throughout the day with rain.	rain	03100099999,EGPU
isle of mull	2017-10-19	13.9	11.1	13	13.9	11.1	13	11.6	91.7	0.4	100	8.33	rain	0	0	74.2	51.8	147	997.1	70.3	9.7	30.6	2.7	1		2017-10-19T08:05:22	2017-10-19T18:11:58	0	Rain, Partially cloudy	Partly cloudy throughout the day with rain.	rain	03100099999,EGPU
isle of mull	2017-10-20	12.6	10	11.3	12.6	10	11.3	9.6	89.6	6	100	8.33	rain	0	0	66.6	50	76.9	997.3	61.1	12	68.7	6	4		2017-10-20T08:07:30	2017-10-20T18:09:29	0.02	Rain, Partially cloudy	Partly cloudy throughout the day with rain clearing later.	rain	03100099999,EGPU,03114099999,EGEO
isle of mull	2017-10-21	13	9.9	11.5	13	5.2	11.2	9.9	89.8	22	100	12.5	rain	0	0	74.2	53.6	119.9	988.1	56.7	9.5	30.8	2.6	1		2017-10-21T08:09:39	2017-10-21T18:07:01	0.05	Rain, Partially cloudy	Partly cloudy throughout the day with rain.	rain	03100099999,EGPU,03114099999,EGEO
isle of mull	2017-10-22	11.6	9.8	10.5	11.6	8.2	10.4	8.5	87.5	5.2	100	8.33	rain	0	0	70.6	50	297.3	1005.1	62.3	12.5	64	5.6	2		2017-10-22T08:11:49	2017-10-22T18:04:34	0.09	Rain, Partially cloudy	Partly cloudy throughout the day with rain.	rain	03100099999,EGPU,03114099999,EGEO
isle of mull	2017-10-23	13.6	10.9	12.1	13.6	10.9	12.1	10.8	91.4	7	100	12.5	rain	0	0	63	48.2	193.1	1006.7	68.8	8	79.8	6.9	4		2017-10-23T08:13:58	2017-10-23T18:02:07	0.12	Rain, Partially cloudy	Partly cloudy throughout the day with a chance of rain throughout the day.	rain	03100099999,EGPU,03114099999,EGEO
isle of mull	2017-10-24	13.9	10.9	12.2	13.9	10.9	12.2	10.3	88	3.6	100	8.33	rain	0	0	74.2	53.6	211.6	1004.4	64.2	9.2	53	4.6	3		2017-10-24T08:16:08	2017-10-24T17:59:42	0.15	Rain, Partially cloudy	Partly cloudy throughout the day with rain in the morning and afternoon.	rain	03100099999,EGPU,03114099999,EGEO
isle of mull	2017-10-25	13.1	11	11.7	13.1	11	11.7	9.2	85	6	100	8.33	rain	0	0	64.8	40.7	245.8	1009.9	53	11.5	57.8	5	3		2017-10-25T08:18:18	2017-10-25T17:57:19	0.18	Rain, Partially cloudy	Partly cloudy throughout the day with rain.	rain	03100099999,EGPU,03114099999,EGEO
isle of mull	2017-10-26	12.8	9.1	11.1	12.8	5.9	10.4	8.4	83.6	0.4	100	8.33	rain	0	0	55.4	37.1	290.3	1022.2	48.1	15.3	45.3	3.8	2		2017-10-26T08:20:29	2017-10-26T17:54:56	0.22	Rain, Partially cloudy	Partly cloudy throughout the day with rain.	rain	03100099999,EGPU,03114099999,EGEO
isle of mull	2017-10-27	12	4.8	9.2	12	2.2	8	6.5	83.7	0	0	0		0	0	48.2	31.7	288.7	1032.5	54.2	19.8	76.4	6.5	3		2017-10-27T08:22:40	2017-10-27T17:52:34	0.25	Partially cloudy	Partly cloudy throughout the day.	partly-cloudy-day	03100099999,EGPU,03114099999,EGEO
isle of mull	2017-10-28	12.9	11.2	12.2	12.9	11.2	12.2	11.5	95.7	0.4	100	8.33	rain	0	0	70.6	50	289.6	1021.4	88.7	5.4	31.3	2.6	2		2017-10-28T08:24:50	2017-10-28T17:50:14	0.28	Rain, Partially cloudy	Partly cloudy throughout the day with rain.	rain	03100099999,EGPU,03114099999,EGEO
isle of mull	2017-10-29	11.2	5.8	9	11.2	4.6	7.3	3.8	70	0.2	100	4.17	rain	0	0	53.6	37.1	4.4	1026.9	58.4	16.2	73.9	6.7	3		2017-10-29T07:27:02	2017-10-29T16:47:56	0.31	Rain, Partially cloudy	Partly cloudy throughout the day with early morning rain.	rain	03100099999,EGPU,03114099999,EGEO
isle of mull	2017-10-30	12.1	4.9	8.9	12.1	2.9	7.9	6.4	84.3	0	0	0		0	0		29.5	184.9	1026.2	67.7	14.1	37	3.3	2		2017-10-30T07:29:13	2017-10-30T16:45:38	0.35	Partially cloudy	Partly cloudy throughout the day.	partly-cloudy-day	03100099999,EGPU,03114099999,EGEO
isle of mull	2017-10-31	14	12.1	12.8	14	12.1	12.8	12.4	97.4	9.8	100	12.5	rain	0	0	63	40.7	228.8	1015.2	85.2	6	19.8	1.6	1		2017-10-31T07:31:24	2017-10-31T16:43:23	0.38	Rain, Partially cloudy	Partly cloudy throughout the day with a chance of rain throughout the day.	rain	03100099999,EGPU,03114099999,EGEO,remote
isle of mull	2017-11-01	12.8	9.7	11.7	12.8	6.5	11.2	10.3	90.9	0.8	100	8.33	rain	0	0	53.6	35.3	272.4	1012.5	75	12.7	55.4	4.8	3		2017-11-01T07:33:36	2017-11-01T16:41:08	0.41	Rain, Partially cloudy	Partly cloudy throughout the day with rain.	rain	03100099999,EGPU,03114099999,EGEO
isle of mull	2017-11-02	10.6	6.2	8.8	10.6	4.3	6.9	4.6	75.9	0.2	100	4.17	rain	0	0		25.9	336.9	1015.8	75.9	18.1	65.1	5.6	3		2017-11-02T07:35:47	2017-11-02T16:38:55	0.44	Rain, Partially cloudy	Partly cloudy throughout the day with early morning rain.	rain	03100099999,EGPU,03114099999,EGEO
isle of mull	2017-11-03	10.8	8.2	9.4	10.8	5.7	7.1	7.1	86.1	0.2	100	4.17	rain	0	0		27.7	228.7	1006.3	68.8	15.5	33.2	2.9	2		2017-11-03T07:37:59	2017-11-03T16:36:44	0.48	Rain, Partially cloudy	Partly cloudy throughout the day with afternoon rain.	rain	03100099999,EGPU,03114099999,EGEO
isle of mull	2017-11-04	8.6	5.9	7.2	5.7	1.2	3.7	4.1	80.9	1.4	100	8.33	rain	0	0	59.4	35.3	266.2	1000	41.1	17.4	36.4	3.1	2		2017-11-04T07:40:11	2017-11-04T16:34:35	0.5	Rain, Partially cloudy	Partly cloudy throughout the day with rain.	rain	03100099999,EGPU,03114099999,EGEO
isle of mull	2017-11-05	8.9	4.9	7	7	1.6	3.8	2.7	75	3.6	100	12.5	rain	0	0	59.4	35.3	342.8	1014.2	45.9	18.1	46.2	4	2		2017-11-05T07:42:22	2017-11-05T16:32:27	0.54	Rain, Partially cloudy	Partly cloudy throughout the day with a chance of rain throughout the day.	rain	03100099999,EGPU,03114099999,EGEO
isle of mull	2017-11-06	12	6.8	9.7	12	4.1	8.4	7.9	88.8	10	100	8.33	rain	0	0	81.7	59.4	184.3	1010.9	65	9.8	24.4	2.1	1		2017-11-06T07:44:33	2017-11-06T16:30:21	0.58	Rain, Partially cloudy	Partly cloudy throughout the day with rain.	rain	03100099999,EGPU,03114099999,EGEO
isle of mull	2017-11-07	9.6	4.7	6.9	6.8	1.9	3.9	3.2	77.6	16.6	100	12.5	rain	0	0		35.3	260.7	1011.5	41.7	14.7	41.2	3.4	2		2017-11-07T07:46:45	2017-11-07T16:28:17	0.61	Rain, Partially cloudy	Partly cloudy throughout the day with rain.	rain	03100099999,EGPU,03114099999,EGEO
isle of mull	2017-11-08	12	5.1	8.9	12	2.2	6.7	7.3	89.8	6	100	8.33	rain	0	0	64.8	44.6	220.1	1016.5	58.2	10.5	12.5	1	1		2017-11-08T07:48:56	2017-11-08T16:26:15	0.65	Rain, Partially cloudy	Partly cloudy throughout the day with rain.	rain	03100099999,EGPU,03114099999,EGEO
isle of mull	2017-11-09	12	8.9	10	12	4.8	7.6	5.7	74.6	0.2	100	4.17	rain	0	0	66.6	46.4	276.9	1016.6	53.2	11	32.5	2.8	2		2017-11-09T07:51:07	2017-11-09T16:24:15	0.68	Rain, Partially cloudy	Partly cloudy throughout the day with early morning rain.	rain	03100099999,EGPU,03114099999,EGEO
isle of mull	2017-11-10	8.2	6.1	7.4	4.3	0.8	2.8	3	73.9	1.8	100	8.33	rain	0	0	83.5	55.5	297.1	1014.6	44.1	13.2	18.9	1.6	1		2017-11-10T07:53:17	2017-11-10T16:22:17	0.75	Rain, Partially cloudy	Partly cloudy throughout the day with rain.	rain	03100099999,EGPU,03114099999,EGEO
isle of mull	2017-11-11	7.6	5.2	6.4	4.9	0.8	2.9	2.8	78	1	100	8.33	rain	0	0	55.4	37.1	323.4	1011.7	49.8	17.9	24.8	1.9	1		2017-11-11T07:55:27	2017-11-11T16:20:22	0.76	Rain, Partially cloudy	Partly cloudy throughout the day with rain in the morning and afternoon.	rain	03100099999,EGPU,03114099999,EGEO
isle of mull	2017-11-12	7.9	4.2	6.1	3.7	-2.5	1.1	1.4	72.3	0.4	100	4.17	rain	0	0	83.5	51	342.3	1018.5	39.6	15.8	37.1	3.1	2		2017-11-12T07:57:37	2017-11-12T16:18:28	0.79	Rain, Partially cloudy	Partly cloudy throughout the day with early morning rain.	rain	03100099999,EGPU,03114099999,EGEO
isle of mull	2017-11-13	11.8	1.9	7.1	11.8	0.4	4.9	5.1	87.9	2	100	4.17	rain	0	0	63	40.7	209.6	1020.4	75.6	11.9	14.8	1.2	1		2017-11-13T07:59:46	2017-11-13T16:16:37	0.83	Rain, Partially cloudy	Partly cloudy throughout the day with afternoon rain.	rain	03100099999,EGPU,03114099999,EGEO
isle of mull	2017-11-14	10	7.2	8.9	8.6	4.2	6.4	6.4	84.7	0.8	100	8.33	rain	0	0	46.4	24.1	280.8	1017.6	48.6	13.8	29.5	2.4	2		2017-11-14T08:01:54	2017-11-14T16:14:48	0.86	Rain, Partially cloudy	Partly cloudy throughout the day with rain.	rain	03100099999,EGPU,03114099999,EGEO
isle of mull	2017-11-15	11.1	5.1	8.6	11.1	2.9	6.7	6.7	88.2	1.4	100	8.33	rain	0	0	64.8	48.2	183.7	1018.2	68.1	13	23.5	1.9	2		2017-11-15T08:04:02	2017-11-15T16:13:01	0.9	Rain, Partially cloudy	Partly cloudy throughout the day with rain.	rain	03100099999,EGPU,03114099999,EGEO
isle of mull	2017-11-16	11.8	6.2	7.7	11.8	1.4	3.8	3.7	75.9	5.8	100	12.5	rain	0	0	74.2	50	275.1	1016.9	45.7	13.9	40.1	3.4	2		2017-11-16T08:06:09	2017-11-16T16:11:17	0.93	Rain, Partially cloudy	Partly cloudy throughout the day with a chance of rain throughout the day.	rain	03100099999,EGPU,03114099999,EGEO
isle of mull	2017-11-17	9.2	7.1	8	5.2	2.3	3.6	4.5	79	2.4	100	8.33	rain	0	0	68.4	46.4	270.7	1021.9	46.7	14.5	15.9	1.3	1		2017-11-17T08:08:15	2017-11-17T16:09:35	0.97	Rain, Partially cloudy	Partly cloudy throughout the day with rain in the morning and afternoon.	rain	03100099999,EGPU,03114099999,EGEO
isle of mull	2017-11-18	7.8	5.9	6.8	3.6	1	2.6	1.8	70.7	1.2	100	8.33	rain	0	0	63	42.5	316.1	1020.5	58.8	17.2	29.3	2.6	2		2017-11-18T08:10:20	2017-11-18T16:07:57	0	Rain, Partially cloudy	Partly cloudy throughout the day with rain.	rain	03100099999,EGPU,03114099999,EGEO
isle of mull	2017-11-19	9	2.9	6.6	5.8	0.9	3.5	2.3	74.4	0	0	0		0	0	53.6	42.5	157.4	1019.4	74.5	18.4	18.3	1.5	1		2017-11-19T08:12:24	2017-11-19T16:06:21	0.03	Partially cloudy	Partly cloudy throughout the day.	partly-cloudy-day	03100099999,EGPU,03114099999,EGEO
isle of mull	2017-11-20	11.1	8	9.8	11.1	4.7	8.2	9.6	98.9	12	100	12.5	rain	0	0	53.6	42.5	197.7	1004.8	81.5	3.8	9	0.8	1		2017-11-20T08:14:26	2017-11-20T16:04:47	0.07	Rain, Partially cloudy	Partly cloudy throughout the day with a chance of rain throughout the day.	rain	03100099999,EGPU,03114099999,EGEO
isle of mull	2017-11-21	12	7.1	8.9	12	3.1	6.8	8.5	97	16.4	100	12.5	rain	0	0	61.2	31.4	261.2	997.6	77.3	8.2	8.2	0.7	0		2017-11-21T08:16:28	2017-11-21T16:03:17	0.1	Rain, Partially cloudy	Partly cloudy throughout the day with rain.	rain	03100099999,EGPU,03114099999,EGEO
isle of mull	2017-11-22	7.2	2.1	5	4.6	1	3	1.1	76.1	0.4	100	4.17	rain	0	0		29.5	303	985.3	60.6	22.8	18.8	1.6	1		2017-11-22T08:18:28	2017-11-22T16:01:49	0.13	Rain, Partially cloudy	Partly cloudy throughout the day with early morning rain.	rain	03100099999,EGPU,03114099999,EGEO
isle of mull	2017-11-23	5.6	0.8	3.7	3.8	-2.6	-0.1	0.8	82.2	2	100	8.33	rain	0	0	57.6	35.3	328.9	988.4	57.9	19.2	12.8	1.2	1		2017-11-23T08:20:27	2017-11-23T16:00:25	0.17	Rain, Partially cloudy	Partly cloudy throughout the day with rain in the morning and afternoon.	rain	03100099999,EGPU,03114099999,EGEO
isle of mull	2017-11-24	4.4	0.7	3.1	1.2	-4.6	-1.1	0.5	83.5	9	100	12.5	rain,snow	0	0	63	40.8	288	1005.1	43.7	18.6	18.1	1.5	1		2017-11-24T08:22:24	2017-11-24T15:59:04	0.2	Snow, Rain, Partially cloudy	Partly cloudy throughout the day with a chance of rain or snow throughout the day.	rain	03100099999,EGPU,03114099999,EGEO
isle of mull	2017-11-25	6	1.8	4.5	1.1	-3.1	-0.9	1.4	80.4	2.6	100	8.33	rain,snow	0	0	74.2	48.2	316.7	1012.3	50.2	13.7	14.6	1.5	1		2017-11-25T08:24:20	2017-11-25T15:57:46	0.23	Snow, Rain, Partially cloudy	Partly cloudy throughout the day with rain or snow.	rain	03100099999,EGPU,03114099999,EGEO
isle of mull	2017-11-26	9.8	3.9	6.3	6.5	-2.3	2	3.4	82	9	100	12.5	rain	0	0	64.8	44.6	284.1	1015.3	54.8	14.6	18	1.5	1		2017-11-26T08:26:14	2017-11-26T15:56:31	0.25	Rain, Partially cloudy	Partly cloudy throughout the day with rain.	rain	03100099999,EGPU,03114099999,EGEO
isle of mull	2017-11-27	7.9	4.9	6.2	4.7	-0.2	1.5	2.7	78.8	4	100	8.33	rain	0	0	66.6	41.6	314.5	1006.8	45.6	15.9	18.7	1.8	1		2017-11-27T08:28:06	2017-11-27T15:55:19	0.3	Rain, Partially cloudy	Partly cloudy throughout the day with rain.	rain	03100099999,EGPU,03114099999,EGEO
isle of mull	2017-11-28	6.9	4	5.9	1.8	-0.6	0.6	1.8	75.1	1.2	100	8.33	rain	0	0	68.4	57.6	0.7	1014.7	36.5	15.6	19	1.6	1		2017-11-28T08:29:55	2017-11-28T15:54:11	0.33	Rain, Partially cloudy	Partly cloudy throughout the day with rain.	rain	03100099999,EGPU,03114099999,EGEO
isle of mull	2017-11-29	5.8	2.9	4.2	0.4	-2.8	-1.5	0.8	78.9	1.4	100	8.33	rain	0	0	66.6	48.2	2.5	1019.3	43.9	18.9	27.1	2.4	1		2017-11-29T08:31:43	2017-11-29T15:53:07	0.36	Rain, Partially cloudy	Partly cloudy throughout the day with rain.	rain	03100099999,EGPU,03114099999,EGEO
isle of mull	2017-11-30	5.9	3.8	4.8	1.7	-2.1	-0.3	-0.9	67.4	2.4	100	8.33	rain	0	0	61.2	46.4	4.1	1020.8	59.1	17.4	26.1	2.3	1		2017-11-30T08:33:29	2017-11-30T15:52:06	0.4	Rain, Partially cloudy	Partly cloudy throughout the day with rain.	rain	03100099999,EGPU,03114099999,EGEO
isle of mull	2017-12-01	8.2	3.9	6.1	5	-0.2	2.7	3.1	81.6	0.2	100	4.17	rain	0	0	46.4	30.6	330	1028.1	61.3	18.7	16.3	1.4	1		2017-12-01T08:35:12	2017-12-01T15:51:09	0.43	Rain, Partially cloudy	Partly cloudy throughout the day with late afternoon rain.	rain	03100099999,EGPU,03114099999,EGEO
isle of mull	2017-12-02	9.9	7.9	8.9	6.8	4.3	5.6	7.8	92.8	0.8	100	8.33	rain	0	0	50	33.5	299	1025.6	60.8	14.1	10.4	0.9	1		2017-12-02T08:36:52	2017-12-02T15:50:15	0.46	Rain, Partially cloudy	Partly cloudy throughout the day with rain.	rain	03100099999,EGPU,03114099999,EGEO
isle of mull	2017-12-03	9.2	7.9	8.6	6.9	4.2	5.7	6.3	85.6	1.2	100	8.33	rain	0	0		29.5	309.3	1027.8	74.1	12.4	15.8	1.3	1		2017-12-03T08:38:30	2017-12-03T15:49:26	0.5	Rain, Partially cloudy	Partly cloudy throughout the day with rain.	rain	03100099999,EGPU
isle of mull	2017-12-04	9.1	7.1	8.4	6.5	3.9	5.3	7.5	94	1	100	8.33	rain	0	0		29.5	274.6	1030.7	57	19.6	24.1	2.1	1		2017-12-04T08:40:05	2017-12-04T15:48:40	0.53	Rain, Partially cloudy	Partly cloudy throughout the day with rain.	rain	03100099999,EGPU
isle of mull	2017-12-05	10.9	8.2	9.7	10.9	5	7.5	8.2	90.6	0.4	100	4.17	rain	0	0	64.8	44.6	224.7	1025.3	67.5	10.9	12.7	1.1	1		2017-12-05T08:41:38	2017-12-05T15:47:58	0.56	Rain, Partially cloudy	Partly cloudy throughout the day with early morning rain.	rain	03100099999,EGPU,03114099999,EGEO
isle of mull	2017-12-06	11.9	9.2	10.6	11.9	4.4	9.7	9.6	93.9	3	100	4.17	rain	0	0	73.3	53.6	196.9	1006.9	78.2	8.3	5.3	0.5	0		2017-12-06T08:43:07	2017-12-06T15:47:21	0.6	Rain, Partially cloudy	Partly cloudy throughout the day with afternoon rain.	rain	03100099999,EGPU
isle of mull	2017-12-07	8.2	2.1	5.9	3.4	-5	-0.1	2.3	78.1	17	100	12.5	rain	0	0	94.6	66.6	296.1	999.4	53.7	10.6	16.3	1.4	1		2017-12-07T08:44:34	2017-12-07T15:46:47	0.63	Rain, Partially cloudy	Partly cloudy throughout the day with rain.	rain	03100099999,EGPU,03114099999,EGEO
isle of mull	2017-12-08	3.3	1.4	2.4	-1.8	-6.1	-4.5	-2	72.7	3.4	100	8.33	rain,snow	0	0	85.3	57.6	330.9	1015.6	38	13.4	13.9	1.2	1		2017-12-08T08:45:57	2017-12-08T15:46:18	0.67	Snow, Rain, Partially cloudy	Partly cloudy throughout the day with rain or snow.	rain	03100099999,EGPU,03114099999,EGEO
isle of mull	2017-12-09	4	1.9	3.1	2.7	-3.2	-1.1	-1.6	71.4	0.8	100	8.33	rain	0	0	59.4	31.7	324.8	1011	61.5	22.5	15.4	1.4	1		2017-12-09T08:47:17	2017-12-09T15:45:52	0.7	Rain, Partially cloudy	Partly cloudy throughout the day with rain.	rain	03100099999,EGPU,03114099999,EGEO
isle of mull	2017-12-10	3.2	-2.8	0.8	1.8	-7.1	-2.6	-1.5	84.5	0.4	100	8.33	rain,snow	0	0		18.4	34.3	986.9	48.9	23.3	25.3	2.2	1		2017-12-10T08:48:33	2017-12-10T15:45:31	0.75	Snow, Rain, Partially cloudy	Partly cloudy throughout the day with rain or snow in the morning and afternoon.	rain	03100099999,EGPU,03114099999,EGEO
isle of mull	2017-12-11	6	1.6	4.6	1.8	-3.6	0.1	2.1	83.9	2.4	100	8.33	rain	0	0	61.2	42.5	4.6	993	39.8	18.7	18.1	1.6	1		2017-12-11T08:49:46	2017-12-11T15:45:15	0.77	Rain, Partially cloudy	Clearing in the afternoon with rain in the morning and afternoon.	rain	03100099999,EGPU,03114099999,EGEO
isle of mull	2017-12-12	7.1	0.9	4.2	3.2	-3.7	0.2	2.2	87.7	8.4	100	12.5	rain	0	0	66.6	51.8	216.5	998	55.5	13.6	6.1	0.5	0		2017-12-12T08:50:56	2017-12-12T15:45:02	0.8	Rain, Partially cloudy	Partly cloudy throughout the day with rain.	rain	03100099999,EGPU,03114099999,EGEO
isle of mull	2017-12-13	7.1	3.1	5	2.9	-2.1	0.4	1.8	80	5.4	100	12.5	rain	0	0	63	41.3	264.8	984.5	57.1	15.9	7.9	0.7	0		2017-12-13T08:52:01	2017-12-13T15:44:54	0.84	Rain, Partially cloudy	Partly cloudy throughout the day with a chance of rain throughout the day.	rain	03100099999,EGPU,03114099999,EGEO
isle of mull	2017-12-14	7.2	2.2	4.6	1.9	-2	0.3	2.5	86.6	13.2	100	16.67	rain	0	0	79.6	56.6	331.8	982.1	57.8	12.9	13.5	1.1	1		2017-12-14T08:53:03	2017-12-14T15:44:51	0.87	Rain, Partially cloudy	Partly cloudy throughout the day with a chance of rain throughout the day.	rain	03100099999,EGPU,03114099999,EGEO
isle of mull	2017-12-15	7	4.1	5.9	2.4	-0.2	0.6	1.7	75	0.2	100	4.17	rain	0	0	81.7	61.2	351.4	1007.3	48.1	16.6	22.8	2	1		2017-12-15T08:54:01	2017-12-15T15:44:52	0.91	Rain, Partially cloudy	Partly cloudy throughout the day with early morning rain.	rain	03100099999,EGPU
isle of mull	2017-12-16	8	2.2	5.1	5.1	0.4	2.9	3.5	89.3	2	100	4.17	rain	0	0		24.1	271.8	1016.6	62.5	22	16.3	1.3	1		2017-12-16T08:54:55	2017-12-16T15:44:57	0.94	Rain, Partially cloudy	Partly cloudy throughout the day with early morning rain.	rain	03100099999,EGPU
isle of mull	2017-12-17	10.1	5.8	8.2	10.1	2.8	4.6	6.3	88.1	2.6	100	8.33	rain	0	0	63	42.5	265.5	1014.9	70.8	9.4	6.6	0.5	0		2017-12-17T08:55:45	2017-12-17T15:45:07	0.97	Rain, Partially cloudy	Partly cloudy throughout the day with rain.	rain	03100099999,EGPU
isle of mull	2017-12-18	9.8	4.2	7.8	6.8	1.4	4.8	6.6	92.3	0	0	0		0	0		29.5	195.7	1024.8	75.6	10.3	11.8	1.1	1		2017-12-18T08:56:31	2017-12-18T15:45:21	0	Partially cloudy	Partly cloudy throughout the day.	partly-cloudy-day	03100099999,EGPU
isle of mull	2017-12-19	11.6	9.8	10.5	11.6	6.5	10	10.1	97	0.4	100	4.17	rain	0	0	57.6	40.7	192.6	1024.9	96	7.6	14.4	1.1	1		2017-12-19T08:57:13	2017-12-19T15:45:39	0.04	Rain, Overcast	Cloudy skies throughout the day with early morning rain.	rain	03100099999,EGPU,03114099999,EGEO
isle of mull	2017-12-20	10.9	8.2	9.2	10.9	5.6	7.2	8.6	96.1	2	100	4.17	rain	0	0	55.4	37.1	240.6	1029.5	67.7	10.3	20.6	1.9	1		2017-12-20T08:57:50	2017-12-20T15:46:02	0.08	Rain, Partially cloudy	Partly cloudy throughout the day with early morning rain.	rain	03100099999,EGPU,03114099999,EGEO
isle of mull	2017-12-21	8.8	4.8	6.8	7.7	1.9	4.6	6.7	98.9	0.2	100	4.17	rain	0	0		24.1	174.2	1031.3	56	9.5	8.1	0.7	1		2017-12-21T08:58:24	2017-12-21T15:46:30	0.11	Rain, Partially cloudy	Partly cloudy throughout the day with afternoon rain.	rain	03100099999,EGPU,03114099999,EGEO
isle of mull	2017-12-22	10.1	6.6	9.1	10.1	3.9	6.3	8.9	98.7	0	0	0		0	0	53.6	37.1	196.7	1031.1	91.7	4.7	13.8	1.2	1		2017-12-22T08:58:53	2017-12-22T15:47:02	0.14	Overcast	Cloudy skies throughout the day.	cloudy	03100099999,EGPU,03114099999,EGEO
isle of mull	2017-12-23	11.6	10.1	10.9	11.6	10.1	10.9	10.4	97.3	1	100	8.33	rain	0	0	70.6	47.7	231.9	1021.9	86	4.8	15.2	1.4	1		2017-12-23T08:59:17	2017-12-23T15:47:38	0.18	Rain, Partially cloudy	Partly cloudy throughout the day with rain.	rain	03100099999,EGPU,03114099999,EGEO
isle of mull	2017-12-24	10.9	8.1	9.6	10.9	5.6	8.2	9.3	97.6	14.6	100	12.5	rain	0	0	76	53.6	229.4	1007	82.2	9.1	6.5	0.5	0		2017-12-24T08:59:37	2017-12-24T15:48:18	0.21	Rain, Partially cloudy	Partly cloudy throughout the day with a chance of rain throughout the day.	rain	03100099999,EGPU,03114099999,EGEO
isle of mull	2017-12-25	8.2	2.2	5.2	5	0.5	3.1	4.1	93	5.6	100	12.5	rain	0	0		25.9	301.8	996.5	61.7	17	3.9	0.4	0		2017-12-25T08:59:53	2017-12-25T15:49:03	0.24	Rain, Partially cloudy	Partly cloudy throughout the day with a chance of rain throughout the day.	rain	03100099999,EGPU
isle of mull	2017-12-26	5.1	2.2	3.8	2.7	-2.5	-0.2	1.1	83.2	12.4	100	12.5	rain	0	0	55.4	42.5	357.5	991	49.1	24.6	13.9	1.3	1		2017-12-26T09:00:05	2017-12-26T15:49:52	0.25	Rain, Partially cloudy	Partly cloudy throughout the day with a chance of rain throughout the day.	rain	03100099999,EGPU
isle of mull	2017-12-27	4.9	3	4	0.2	-3.5	-1	0.1	76.2	0.6	100	8.33	rain	0	0	63	42.5	347.6	996.9	39.6	19.9	16.1	1.4	1		2017-12-27T09:00:12	2017-12-27T15:50:45	0.31	Rain, Partially cloudy	Partly cloudy throughout the day with rain.	rain	03100099999,EGPU,03114099999,EGEO
isle of mull	2017-12-28	5	0	3.2	3.8	-3.6	-0.7	0.1	80.5	0.4	100	8.33	rain	0	0	57.6	35.3	331.9	999.7	32.2	20.6	16.3	1.4	1		2017-12-28T09:00:15	2017-12-28T15:51:42	0.34	Rain, Partially cloudy	Partly cloudy throughout the day with rain.	rain	03100099999,EGPU,03114099999,EGEO
isle of mull	2017-12-29	5.1	2.4	4.1	1.1	-4.1	-1.4	1.5	83.4	1.2	100	8.33	rain	0	0	77.8	57.6	122.2	986.4	74	14.5	6.8	0.5	0		2017-12-29T09:00:13	2017-12-29T15:52:43	0.38	Rain, Partially cloudy	Partly cloudy throughout the day with rain in the morning and afternoon.	rain	03100099999,EGPU,03114099999,EGEO
isle of mull	2017-12-30	8.1	1.8	5.3	4	-1.6	1.5	3.2	86.8	3.2	100	8.33	rain,snow	0	0	77.8	48.2	216.3	984.6	72.7	13.3	7.4	0.5	1		2017-12-30T09:00:07	2017-12-30T15:53:48	0.41	Snow, Rain, Partially cloudy	Partly cloudy throughout the day with rain or snow in the morning and afternoon.	rain	03100099999,EGPU,03114099999,EGEO
isle of mull	2017-12-31	7.8	3.9	6.1	3	-0.4	1.5	4.6	90.4	8.6	100	12.5	rain	0	0	85.3	59.1	214.8	977.3	58.9	12.6	13.1	1.1	1		2017-12-31T08:59:56	2017-12-31T15:54:57	0.45	Rain, Partially cloudy	Partly cloudy throughout the day with a chance of rain throughout the day.	rain	03100099999,EGPU,03114099999,EGEO
isle of mull	2018-01-01	7	4	6	4.4	-0.6	2.2	3.8	86.1	6.8	100	12.5	rain	0	0	61.2	38.9	299.3	989.3	35.1	9.7	12.1	1	1		2018-01-01T08:59:42	2018-01-01T15:56:09	0.48	Rain, Partially cloudy	Partly cloudy throughout the day with a chance of rain throughout the day.	rain	03100099999,EGPU
isle of mull	2018-01-02	9	3	6.2	4.7	-3.1	2	4.3	87.7	8.6	100	8.33	rain	0	0	74.2	59.4	192.3	989.2	59.5	8.8	14	1.2	1		2018-01-02T08:59:23	2018-01-02T15:57:26	0.5	Rain, Partially cloudy	Partly cloudy throughout the day with rain.	rain	03100099999,EGPU
isle of mull	2018-01-03	8.2	4	6.6	7	0.9	3.8	4.7	87.8	11	100	8.33	rain	0	0		40	262.1	982.1	42.4	9.6	9.4	0.7	1		2018-01-03T08:58:59	2018-01-03T15:58:45	0.55	Rain, Partially cloudy	Partly cloudy throughout the day with rain.	rain	03100099999,EGPU,03114099999,EGEO,remote
isle of mull	2018-01-04	7	4	5.1	7	0.3	3.3	3.7	91.2	1.8	100	8.33	rain	0	0		25.6	138.7	986.3	67.1	9	5.7	0.5	0		2018-01-04T08:58:32	2018-01-04T16:00:09	0.58	Rain, Partially cloudy	Partly cloudy throughout the day with rain clearing later.	rain	03100099999,EGPU,03114099999,remote,EGEO
isle of mull	2018-01-05	5	3	4.3	1.8	-0.2	0.8	2.4	87.9	23.2	100	12.5	rain	0	0		33.5	61.1	991.9	56.1	9.8	7.8	0.6	0		2018-01-05T08:58:00	2018-01-05T16:01:35	0.61	Rain, Partially cloudy	Partly cloudy throughout the day with a chance of rain throughout the day.	rain	03100099999,C7959,EGPU,03114099999,EGEO
isle of mull	2018-01-06	5	0	2.5	1.2	-4.4	-1.6	-1.7	74.3	0	0	0		0	0		35.3	50.2	1020.1	38.2	10	14.8	1.3	1		2018-01-06T08:57:25	2018-01-06T16:03:05	0.65	Partially cloudy	Partly cloudy throughout the day.	partly-cloudy-day	03100099999,C7959,EGPU,03114099999,EGEO
isle of mull	2018-01-07	5	0	2.9	1.7	-3.3	-0.7	-1.8	71.3	0	0	0		0	0		42.5	162.5	1030.2	69.2	10	16	1.4	1		2018-01-07T08:56:45	2018-01-07T16:04:38	0.68	Partially cloudy	Partly cloudy throughout the day.	partly-cloudy-day	03100099999,C7959,EGPU,03114099999,EGEO
isle of mull	2018-01-08	5	2.3	4.1	-1	-3.2	-2	-1.5	67.2	0	0	0		0	0	79.6	61.2	149.1	1020.8	20.7	10	12.5	1	1		2018-01-08T08:56:01	2018-01-08T16:06:14	0.75	Partially cloudy	Partly cloudy throughout the day.	wind	03100099999,C7959,EGPU,03114099999,EGEO
isle of mull	2018-01-09	7.2	5	5.6	2.6	-2	-0.2	2.2	79.2	0	0	0		0	0	76	63	134	1000.5	79	9.5	16	1.4	1		2018-01-09T08:55:14	2018-01-09T16:07:52	0.75	Partially cloudy	Partly cloudy throughout the day.	wind	03100099999,C7959,EGPU,03114099999,EGEO
isle of mull	2018-01-10	8	3	5.4	6.8	-0.3	2.8	4.2	91.9	2	100	8.33	rain	0	0		57.6	144.1	1002.5	56.1	9.3	14.2	1.3	1		2018-01-10T08:54:22	2018-01-10T16:09:34	0.78	Rain, Partially cloudy	Partly cloudy throughout the day with rain.	rain	03100099999,C7959,EGPU,03114099999,EGEO
isle of mull	2018-01-11	6	0.7	4.3	5	-2.4	1.6	3.4	94.1	0.2	100	4.17	rain	0	0		42.5	138.7	1019.5	41.6	7.2	11.3	1	1		2018-01-11T08:53:27	2018-01-11T16:11:18	0.81	Rain, Partially cloudy	Becoming cloudy in the afternoon with afternoon rain.	rain	03100099999,C7959,EGPU,03114099999,EGEO
isle of mull	2018-01-12	8	6	7.2	2.4	0.1	1.6	4.1	81	0	0	0		0	0	90.7	66.6	148	1017.2	75.6	9.7	17.6	1.5	1		2018-01-12T08:52:28	2018-01-12T16:13:05	0.85	Partially cloudy	Partly cloudy throughout the day.	wind	03100099999,C7959,EGPU,03114099999,EGEO
isle of mull	2018-01-13	8	6.4	7.2	3.3	0.7	1.8	5.5	88.9	7	100	8.33	rain	0	0	77.8	66.6	146.6	1010.2	90.5	7.5	6.8	0.6	0		2018-01-13T08:51:26	2018-01-13T16:14:54	0.88	Rain, Overcast	Cloudy skies throughout the day with rain.	rain	03100099999,C7959,EGPU,03114099999,EGEO
isle of mull	2018-01-14	9	7	7.8	5.5	0.6	2.9	6.5	91.5	11	100	4.17	rain	0	0	90.7	68.4	189.4	1001.8	77.3	8	7.8	0.6	0		2018-01-14T08:50:20	2018-01-14T16:16:45	0.91	Rain, Partially cloudy	Partly cloudy throughout the day with late afternoon rain.	rain	03100099999,C7959,EGPU,03114099999,EGEO
isle of mull	2018-01-15	8	2	5	4.3	-4.2	0.4	2.6	84.4	12	100	8.33	rain	0	0	66.6	44.6	272.8	984.9	45.9	9.5	11.9	1	1		2018-01-15T08:49:10	2018-01-15T16:18:38	0.95	Rain, Partially cloudy	Partly cloudy throughout the day with rain.	rain	03100099999,C7959,EGPU,03114099999,EGEO
isle of mull	2018-01-16	4	0	1.9	-1.9	-8.4	-4.6	-0.3	86	6	100	12.5	rain,snow	0	0	81.7	55.4	277.6	980.3	53.3	8.4	10.2	0.9	1		2018-01-16T08:47:57	2018-01-16T16:20:34	0.98	Snow, Rain, Partially cloudy	Partly cloudy throughout the day with a chance of rain or snow throughout the day.	rain	03100099999,C7959,EGPU,03114099999,EGEO
isle of mull	2018-01-17	6	3	4.1	1.3	-4.9	-1.3	0.4	77.3	1.2	100	8.33	rain	0	0	85.3	66.6	286.9	991.4	42.2	9.8	9.3	0.7	1		2018-01-17T08:46:41	2018-01-17T16:22:31	0	Rain, Partially cloudy	Partly cloudy throughout the day with rain.	rain	03100099999,C7959,EGPU,03114099999,EGEO
isle of mull	2018-01-18	4	2	3.1	0.6	-2.8	-0.9	1.2	87.8	4.2	100	12.5	rain	0	0		29.5	264.3	994	41.8	9.8	10	0.9	1		2018-01-18T08:45:21	2018-01-18T16:24:30	0.05	Rain, Partially cloudy	Partly cloudy throughout the day with rain.	rain	03100099999,C7959,EGPU,03114099999,EGEO
isle of mull	2018-01-19	4	1	2.6	-0.3	-4.2	-2.2	0.4	86.1	1	100	8.33	rain	0	0	53.6	35.3	264.8	997.1	41.8	9.2	12.8	1.1	1		2018-01-19T08:43:59	2018-01-19T16:26:31	0.08	Rain, Partially cloudy	Partly cloudy throughout the day with rain.	rain	03100099999,C7959,EGPU,03114099999,EGEO
isle of mull	2018-01-20	5	1	2.4	4	-3.1	0	-0.1	83.6	2	100	8.33	rain	0	0		24.1	330.3	1001.2	31.6	10	19.6	1.7	2		2018-01-20T08:42:33	2018-01-20T16:28:34	0.12	Rain, Partially cloudy	Partly cloudy throughout the day with rain.	rain	03100099999,C7959,EGPU
isle of mull	2018-01-21	8	3	5.3	7.4	-3.9	-0.1	3.6	88.6	9	100	8.33	rain	0	0	92.5	74.2	157.3	1000.3	62.9	8.5	5.6	0.5	0		2018-01-21T08:41:04	2018-01-21T16:30:38	0.15	Rain, Partially cloudy	Partly cloudy throughout the day with rain.	rain	03100099999,C7959,EGPU
isle of mull	2018-01-22	9	7	7.7	7	2.4	3.8	5.8	87.8	0.8	100	8.33	rain	0	0	38.9	42.5	239.9	1002	46.2	9.2	6.7	0.6	0		2018-01-22T08:39:33	2018-01-22T16:32:43	0.19	Rain, Partially cloudy	Partly cloudy throughout the day with rain.	rain	03100099999,C7959,EGPU
isle of mull	2018-01-23	9.6	7	8.1	9	3.4	6.1	6.8	91.9	4	100	4.17	rain	0	0	61.2	39.6	207.6	995.3	65.1	7.8	10.1	0.7	1		2018-01-23T08:37:58	2018-01-23T16:34:50	0.22	Rain, Partially cloudy	Partly cloudy throughout the day with afternoon rain.	rain	03100099999,C7959,EGPU,03114099999,EGEO
isle of mull	2018-01-24	8.1	4	6.9	8	0.3	4.8	4.5	85.1	9.6	100	12.5	rain	0	0	85.9	64.8	224.6	983.1	49.9	8.3	12.3	1.1	1		2018-01-24T08:36:21	2018-01-24T16:36:58	0.25	Rain, Partially cloudy	Partly cloudy throughout the day with a chance of rain throughout the day.	rain	03100099999,C7959,EGPU,03114099999,EGEO,remote
isle of mull	2018-01-25	6	4	5.6	6	1.2	4.3	4	89.5	10	100	12.5	rain	0	0		37.4	193	995.9	58.9	10	18	1.6	2		2018-01-25T08:34:41	2018-01-25T16:39:07	0.29	Rain, Partially cloudy	Partly cloudy throughout the day with a chance of rain throughout the day.	rain	03100099999,C7959,EGPU,03114099999,EGEO
isle of mull	2018-01-26	8	0.7	4.9	6	0.3	3.7	3.8	92.7	2	100	4.17	rain	0	0		40.7	194.9	1016	38.9	9.6	13.3	1.1	1		2018-01-26T08:32:59	2018-01-26T16:41:17	0.33	Rain, Partially cloudy	Partly cloudy throughout the day with late afternoon rain.	rain	03100099999,C7959,EGPU,03114099999,EGEO
isle of mull	2018-01-27	10	6	8.1	10	1.8	7.1	6.3	88.5	3	100	8.33	rain	0	0	72.4	56.9	243	1008.9	76.3	7.8	13.1	1.1	1		2018-01-27T08:31:14	2018-01-27T16:43:28	0.36	Rain, Partially cloudy	Partly cloudy throughout the day with rain.	rain	03100099999,C7959,EGPU,03114099999,EGEO
isle of mull	2018-01-28	10	7	8.3	10	6.3	8.2	7.7	95.8	9.8	100	16.67	rain	0	0	64.8	60.1	240.8	1013.2	68.3	5.7	9.3	0.8	1		2018-01-28T08:29:26	2018-01-28T16:45:39	0.39	Rain, Partially cloudy	Partly cloudy throughout the day with a chance of rain throughout the day.	rain	03100099999,C7959,EGPU
isle of mull	2018-01-29	8	5	5.9	8	-0.2	4	3.2	83	3.4	100	8.33	rain	0	0	48.2	38.9	285.4	1019.7	30	10	17.6	1.5	1		2018-01-29T08:27:36	2018-01-29T16:47:52	0.43	Rain, Partially cloudy	Partly cloudy throughout the day with rain.	rain	03100099999,C7959,EGPU
isle of mull	2018-01-30	8	6	7.2	8	1	5.4	5.3	87.7	3.4	100	8.33	rain	0	0	66.6	57.6	227.6	1012.7	53.7	9	5.7	0.4	0		2018-01-30T08:25:44	2018-01-30T16:50:05	0.46	Rain, Partially cloudy	Partly cloudy throughout the day with rain.	rain	03100099999,C7959,EGPU
isle of mull	2018-01-31	6	3	4.5	6	-3.4	3	1.3	79.6	9.6	100	12.5	rain	0	0	70.6	51.8	288.4	992.9	47.7	9.8	13	1.1	1		2018-01-31T08:23:50	2018-01-31T16:52:18	0.5	Rain, Partially cloudy	Partly cloudy throughout the day with a chance of rain throughout the day.	rain	03100099999,C7959,EGPU,remote
isle of mull	2018-02-01	7	4	5.4	7	-1.3	4.9	2	78.8	1.2	100	8.33	rain	0	0	66.6	55.4	331.3	1007.3	49.8	10	19.9	1.6	1		2018-02-01T08:21:53	2018-02-01T16:54:32	0.53	Rain, Partially cloudy	Partly cloudy throughout the day with rain.	rain	03100099999,C7959,EGPU
isle of mull	2018-02-02	7	4	5.8	7	1.6	5.1	3.1	83	0.2	100	4.17	rain	0	0		39.6	303.4	1012.2	53.7	9.9	20.6	1.8	1		2018-02-02T08:19:55	2018-02-02T16:56:47	0.56	Rain, Partially cloudy	Partly cloudy throughout the day with early morning rain.	rain	03100099999,C7959,EGPU
isle of mull	2018-02-03	7	3.3	5.7	7	0.1	4.4	3.2	84.2	3.4	100	8.33	rain	0	0		35.3	330.4	1008.9	38.1	9.8	27.8	2.5	2		2018-02-03T08:17:54	2018-02-03T16:59:02	0.6	Rain, Partially cloudy	Partly cloudy throughout the day with rain.	rain	03100099999,C7959,EGPU,03114099999,EGEO
isle of mull	2018-02-04	8	2	5.1	8	-0.6	4.7	2.7	85.1	0	0	0		0	0		27	21.1	1029.3	10.2	10	25.5	2.3	2		2018-02-04T08:15:52	2018-02-04T17:01:17	0.63	Clear	Clear conditions throughout the day.	clear-day	03100099999,C7959,EGPU,03114099999,EGEO
isle of mull	2018-02-05	6	4	5	6	-2.8	2.9	2.6	85.1	1.2	100	8.33	rain	0	0		51.8	200.3	1024.8	59.6	9.5	28.3	2.6	3		2018-02-05T08:13:47	2018-02-05T17:03:32	0.66	Rain, Partially cloudy	Partly cloudy throughout the day with rain.	rain	03100099999,C7959,EGPU,remote
isle of mull	2018-02-06	5	1	2.7	5	-3.8	1	-0.7	78.8	6	100	4.17	rain	0	0		42.1	328.3	1020.9	33	9.4	25.9	2.1	3		2018-02-06T08:11:41	2018-02-06T17:05:48	0.69	Rain, Partially cloudy	Partly cloudy throughout the day with early morning rain.	rain	03100099999,C7959,EGPU
isle of mull	2018-02-07	7	0	4	7	-2.3	1.9	2.5	90.5	7.2	100	12.5	rain,snow	0	0		46.4	222.6	1015.5	63.5	5.2	15.1	1.1	1		2018-02-07T08:09:33	2018-02-07T17:08:04	0.75	Snow, Rain, Partially cloudy	Partly cloudy throughout the day with rain or snow.	rain	03100099999,C7959,EGPU
isle of mull	2018-02-08	7	4	5.4	6	-1.4	3	3.8	89.5	3.2	100	8.33	rain	0	0		40.7	244.1	1003.1	39.7	9.3	21.1	1.7	1		2018-02-08T08:07:23	2018-02-08T17:10:20	0.76	Rain, Partially cloudy	Partly cloudy throughout the day with rain.	rain	03100099999,C7959,EGPU
isle of mull	2018-02-09	5	2.2	3.6	1.7	-3.9	-1.1	0.3	79	2	100	8.33	rain	0	0		50	267.2	1006.1	42.5	9.8	31.3	2.6	2		2018-02-09T08:05:11	2018-02-09T17:12:36	0.79	Rain, Partially cloudy	Partly cloudy throughout the day with rain.	rain	03100099999,C7959,EGPU,03114099999,EGEO
isle of mull	2018-02-10	8	3	5.7	4.6	-3.4	1.3	3.8	88.2	12.2	100	12.5	rain	0	0	81.7	63	226.4	995	66.1	8	21.3	1.9	1		2018-02-10T08:02:58	2018-02-10T17:14:52	0.82	Rain, Partially cloudy	Partly cloudy throughout the day with a chance of rain throughout the day.	rain	03100099999,C7959,EGPU,03114099999,EGEO
isle of mull	2018-02-11	3	0	1.9	-0.9	-6.1	-3.1	-0.4	85.2	1	100	8.33	rain	0	0	64.8	40.7	293.6	998.8	39.9	9.3	14.5	1.4	1		2018-02-11T08:00:44	2018-02-11T17:17:07	0.86	Rain, Partially cloudy	Partly cloudy throughout the day with rain.	rain	03100099999,C7959,EGPU,03114099999,EGEO
isle of mull	2018-02-12	5	1	3.3	0.3	-5.1	-2.2	1.2	86.7	1	100	8.33	rain	0	0	88.9	70.6	196.2	999.7	51.7	9	24.7	2	1		2018-02-12T07:58:28	2018-02-12T17:19:23	0.89	Rain, Partially cloudy	Partly cloudy throughout the day with rain.	rain	03100099999,C7959,EGPU,03114099999,EGEO
isle of mull	2018-02-13	5	1	3.4	0.8	-3.1	-1.8	0.2	80.3	15.6	100	12.5	rain	0	0		55.4	241.2	992.5	51.6	9.5	48.7	4.2	3		2018-02-13T07:56:10	2018-02-13T17:21:39	0.92	Rain, Partially cloudy	Partly cloudy throughout the day with a chance of rain throughout the day.	rain	03100099999,C7959,EGPU
isle of mull	2018-02-14	8	4	5.5	3.5	-4	-1	3.1	85.2	7	100	4.17	rain	0	0	105.5	81.7	180.7	983.5	45.1	8.5	15.7	1.4	1		2018-02-14T07:53:51	2018-02-14T17:23:55	0.96	Rain, Partially cloudy	Partly cloudy throughout the day with afternoon rain.	rain	03100099999,C7959,EGPU
isle of mull	2018-02-15	5	3	4.5	-0.4	-3.9	-1.4	1.7	82.5	9.6	100	16.67	rain	0	0	79.6	61.2	231.4	992.9	61.4	9.4	13.3	1.2	1		2018-02-15T07:51:31	2018-02-15T17:26:10	0	Rain, Partially cloudy	Partly cloudy throughout the day with a chance of rain throughout the day.	rain	03100099999,C7959,EGPU,03114099999,EGEO
isle of mull	2018-02-16	7	3	5	1.8	-3	0.3	3.1	87.9	2	100	8.33	rain	0	0	68.4	53.6	198.8	1010.6	55.3	9.3	30.2	2.5	2		2018-02-16T07:49:10	2018-02-16T17:28:25	0.02	Rain, Partially cloudy	Partly cloudy throughout the day with rain.	rain	03100099999,C7959,EGPU,03114099999,EGEO
isle of mull	2018-02-17	7	4	5.2	3.8	-0.8	1.6	3.2	87.3	11.2	100	12.5	rain	0	0		25.9	225.4	1013.2	40.2	9.8	40.3	3.6	3		2018-02-17T07:46:47	2018-02-17T17:30:40	0.06	Rain, Partially cloudy	Partly cloudy throughout the day with a chance of rain throughout the day.	rain	03100099999,C7959,EGPU,03114099999,EGEO
isle of mull	2018-02-18	9	4	6.7	6.1	0.7	3	5.7	93.2	6	100	4.17	rain	0	0		40.7	166.8	1013.9	65.3	7.7	28.9	2.5	1		2018-02-18T07:44:23	2018-02-18T17:32:55	0.09	Rain, Partially cloudy	Partly cloudy throughout the day with late afternoon rain.	rain	03100099999,C7959,EGPU,03114099999,EGEO
isle of mull	2018-02-19	10	5	8.5	10	1.8	5.9	8.1	97.3	9	100	8.33	rain	0	0		27.7	245.6	1015.4	82.4	5.6	15.1	1.1	1		2018-02-19T07:41:58	2018-02-19T17:35:09	0.13	Rain, Partially cloudy	Partly cloudy throughout the day with rain.	rain	03100099999,C7959,EGPU,03114099999,EGEO
isle of mull	2018-02-20	9	4.1	6.6	5.9	0.9	3.3	4.4	86.2	0.6	100	8.33	rain	0	0	46.4	27.7	300.3	1025.9	22.5	9	23	1.9	1		2018-02-20T07:39:32	2018-02-20T17:37:24	0.16	Rain, Partially cloudy	Partly cloudy throughout the day with rain.	rain	03100099999,C7959,EGPU,remote
isle of mull	2018-02-21	7.1	2.1	5.4	3.4	-1.1	1.8	3.9	90	0.2	100	4.17	rain	0	0		35.3	156.7	1027	15.6	8.3	92	7.9	4		2018-02-21T07:37:05	2018-02-21T17:39:38	0.2	Rain	Clear conditions throughout the day with afternoon rain.	rain	3100099999
isle of mull	2018-02-22	7.1	6	6.3	1.8	0.1	0.9	3.5	82.2	0	0	0		0	0		50	167.1	1019	67.3	10	62.2	5.3	3		2018-02-22T07:34:37	2018-02-22T17:41:51	0.23	Partially cloudy	Partly cloudy throughout the day.	wind	03100099999,C7959,EGPU
isle of mull	2018-02-23	6	5	5.4	0.5	-1.9	-0.8	1.5	76.5	0	0	0		0	0	79.6	61.2	158.6	1016	67.4	9.6	52.8	4.6	4		2018-02-23T07:32:08	2018-02-23T17:44:05	0.25	Partially cloudy	Partly cloudy throughout the day.	wind	03100099999,C7959,EGPU
isle of mull	2018-02-24	5	4	4.1	-0.2	-3.3	-2.3	-0.7	71	0	0	0		0	0	74.2	61.2	149.9	1020.6	71.6	10	57	4.9	4		2018-02-24T07:29:38	2018-02-24T17:46:18	0.3	Partially cloudy	Partly cloudy throughout the day.	wind	03100099999,C7959,EGPU
isle of mull	2018-02-25	7.2	3.4	4.8	3.7	-2.1	-0.2	-1.2	65.7	0	0	0		0	0		40.7	135.3	1027.8	6.7	10	50.8	4.3	4		2018-02-25T07:27:07	2018-02-25T17:48:30	0.34	Clear	Clear conditions throughout the day.	clear-day	03100099999,C7959,EGPU,03114099999,EGEO
isle of mull	2018-02-26	4.6	1	2.9	1.2	-5	-2.3	-2.9	65.9	0	0	0		0	0		46.4	126.4	1035.1	62.1	10	47.3	4.1	2		2018-02-26T07:24:35	2018-02-26T17:50:43	0.38	Partially cloudy	Partly cloudy throughout the day.	partly-cloudy-day	03100099999,C7959,EGPU,03114099999,EGEO
isle of mull	2018-02-27	6	-2	1.5	2.1	-7	-3	-4.4	65.7	0	0	0		0	0		37.1	57.7	1032.2	15.6	10	59	5.1	4		2018-02-27T07:22:03	2018-02-27T17:52:55	0.41	Clear	Clear conditions throughout the day.	clear-day	03100099999,C7959,EGPU,03114099999,EGEO
isle of mull	2018-02-28	0.6	-3	-1.2	-5.8	-10.3	-8.5	-9.8	52.7	0	0	0		0	0	51.8	44.6	75.4	1027.5	23.1	10	60.9	5.1	4		2018-02-28T07:19:29	2018-02-28T17:55:06	0.45	Partially cloudy	Becoming cloudy in the afternoon.	partly-cloudy-day	03100099999,C7959,EGPU,03114099999,EGEO
isle of mull	2018-03-01	2	-3	-0.6	-5.2	-10.9	-8.2	-8.2	56.9	0	0	0		0	0	68.4	50	61.3	1017.4	34.9	10	43.3	3.8	2		2018-03-01T07:16:55	2018-03-01T17:57:18	0.48	Partially cloudy	Becoming cloudy in the afternoon.	wind	03100099999,C7959,EGPU
isle of mull	2018-03-02	3	0	1.5	-2.5	-7.6	-5	-4.7	63.5	0	0	0		0	0		46.4	66.9	1005.4	79.7	10	25.4	2.1	1		2018-03-02T07:14:21	2018-03-02T17:59:29	0.5	Partially cloudy	Partly cloudy throughout the day.	partly-cloudy-day	03100099999,C7959,EGPU
isle of mull	2018-03-03	4	1	2.3	-1.2	-5.1	-3.4	-3.1	67.7	0	0	0		0	0		33.5	74.5	998.6	88.3	9.9	65.8	5.8	3		2018-03-03T07:11:45	2018-03-03T18:01:40	0.55	Partially cloudy	Partly cloudy throughout the day.	partly-cloudy-day	03100099999,EGPU
isle of mull	2018-03-04	4	1	2.5	-0.7	-4.9	-2.6	-1.8	73.3	0	0	0		0	0		31.7	67.8	992	91.8	10	47.8	4	2		2018-03-04T07:09:09	2018-03-04T18:03:50	0.58	Overcast	Cloudy skies throughout the day.	cloudy	03100099999,EGPU
isle of mull	2018-03-05	6	3	4.5	2.3	-1.5	0.5	2.1	85.1	1.4	100	8.33	rain	0	0		27.7	86.7	987	72	10	57.9	5.1	3		2018-03-05T07:06:33	2018-03-05T18:06:00	0.61	Rain, Partially cloudy	Partly cloudy throughout the day with rain in the morning and afternoon.	rain	03100099999,C7959,EGPU,03114099999,EGEO
isle of mull	2018-03-06	5	4	4	1.2	-1.9	-1	2.3	88.4	6.6	100	8.33	rain	0	0		38.9	66.9	986.4	85	9.8	15.5	1.2	1		2018-03-06T07:03:56	2018-03-06T18:08:10	0.64	Rain, Partially cloudy	Partly cloudy throughout the day with rain in the morning and afternoon.	rain	03100099999,C7959,EGPU
isle of mull	2018-03-07	6.6	3.4	4.5	3.3	-1.2	0.6	2.9	89.4	5.2	100	8.33	rain	0	0		29.5	137.1	985.6	78.9	9.8	81.2	7	3		2018-03-07T07:01:18	2018-03-07T18:10:20	0.68	Rain, Partially cloudy	Partly cloudy throughout the day with rain.	rain	03100099999,EGPU,03114099999,EGEO
isle of mull	2018-03-08	7	2.6	4.6	6	-1.7	0.9	2.3	85.2	3.6	100	12.5	rain	0	0		40.7	235.4	988.3	53.2	9.7	65.9	5.9	3		2018-03-08T06:58:40	2018-03-08T18:12:29	0.71	Rain, Partially cloudy	Partly cloudy throughout the day with a chance of rain throughout the day.	rain	03100099999,EGPU,03114099999,EGEO
isle of mull	2018-03-09	8	4	5.6	4	-1.9	1.1	2	78.3	0.4	100	4.17	rain	0	0	61.2	40.7	240.6	995.3	32.9	9.7	73.2	6.3	5		2018-03-09T06:56:02	2018-03-09T18:14:38	0.75	Rain, Partially cloudy	Partly cloudy throughout the day with early morning rain.	rain	03100099999,C7959,EGPU
isle of mull	2018-03-10	7	1	4.7	2.9	-3.1	0.2	2.6	86.7	3	100	4.17	rain	0	0		44.6	75.9	990.5	52.6	9.2	45.3	3.8	2		2018-03-10T06:53:23	2018-03-10T18:16:46	0.77	Rain, Partially cloudy	Partly cloudy throughout the day with late afternoon rain.	rain	03100099999,C7959,EGPU
isle of mull	2018-03-11	8	3	6.6	5.5	0	3.5	5.8	94.3	6	100	4.17	rain	0	0		42.5	146.7	989.9	44.7	8	68.9	6	4		2018-03-11T06:50:43	2018-03-11T18:18:55	0.81	Rain, Partially cloudy	Partly cloudy throughout the day with early morning rain.	rain	03100099999,C7959,EGPU
isle of mull	2018-03-12	8	1	5.1	6.4	-2.8	3.1	3.9	92.6	0.2	100	4.17	rain	0	0		13	153.5	994	38.2	9.5	101.7	8.8	5		2018-03-12T06:48:04	2018-03-12T18:21:03	0.84	Rain, Partially cloudy	Partly cloudy throughout the day with morning rain.	rain	03100099999,C7959,EGPU
isle of mull	2018-03-13	8.6	2	5.7	6.5	-1.6	2.5	3.4	85.6	0.6	100	4.17	rain	0	0		48.2	160.9	1002.1	32.2	9.8	66	5.7	3		2018-03-13T06:45:24	2018-03-13T18:23:11	0.87	Rain, Partially cloudy	Partly cloudy throughout the day with early morning rain.	rain	03100099999,C7959,EGPU,03114099999,EGEO
isle of mull	2018-03-14	8.2	6	7	3.6	-0.3	1.3	4.6	85.3	4	100	8.33	rain	0	0	77.8	59.4	126.7	991.3	81.9	9.2	41.9	3.6	2		2018-03-14T06:42:43	2018-03-14T18:25:18	0.9	Rain, Partially cloudy	Partly cloudy throughout the day with rain.	rain	03100099999,C7959,EGPU,03114099999,EGEO
isle of mull	2018-03-15	8	6	7.2	3.3	0.2	1.8	4.2	81.3	0.2	100	4.17	rain	0	0		61.2	113	986.3	68.8	9.8	41.5	3.6	2		2018-03-15T06:40:03	2018-03-15T18:27:26	0.93	Rain, Partially cloudy	Partly cloudy throughout the day with afternoon rain.	rain	03100099999,C7959,EGPU
isle of mull	2018-03-16	7	5	6.3	2.9	-1.5	0.7	2.2	75	0	0	0		0	0	59.4	57.6	104.4	999.5	71.1	10	86	7.5	5		2018-03-16T06:37:22	2018-03-16T18:29:33	0.97	Partially cloudy	Partly cloudy throughout the day.	wind	03100099999,C7959,EGPU
isle of mull	2018-03-17	5	0	2.9	-1.3	-7	-3.7	-3.9	61.6	0	0	0		0	0		59.4	107.3	1017.5	51.2	10	110.6	9.5	5		2018-03-17T06:34:41	2018-03-17T18:31:40	0	Partially cloudy	Partly cloudy throughout the day.	wind	03100099999,C7959,EGPU,03114099999,EGEO
isle of mull	2018-03-18	5	-1	1.5	-0.5	-7.9	-4.5	-6.2	57.7	0	0	0		0	0	55.4	44.6	71.5	1023.5	36.8	10	94.6	8.1	6		2018-03-18T06:32:00	2018-03-18T18:33:47	0.03	Partially cloudy	Partly cloudy throughout the day.	partly-cloudy-day	03100099999,C7959,EGPU
isle of mull	2018-03-19	6	-2	2.6	2.5	-6.8	-1.9	-2.9	67.9	0	0	0		0	0		25.9	32	1027.3	5	10	155.8	13.4	6		2018-03-19T06:29:19	2018-03-19T18:35:54	0.07	Clear	Clear conditions throughout the day.	clear-day	03100099999,C7959,EGPU
isle of mull	2018-03-20	7	-1	3.1	4.8	-5.2	0.8	-0.5	78.5	0	0	0		0	0		20.5	225	1031.3	20.8	10	151	13	6		2018-03-20T06:26:37	2018-03-20T18:38:00	0.11	Partially cloudy	Partly cloudy throughout the day.	partly-cloudy-day	03100099999,C7959,EGPU,03114099999,EGEO
isle of mull	2018-03-21	9	5.8	7.4	5	1.2	3.5	6.3	92.9	3	100	4.17	rain	0	0		37.1	233.6	1023.3	85.5	5.9	28.4	2.4	1		2018-03-21T06:23:56	2018-03-21T18:40:07	0.14	Rain, Partially cloudy	Partly cloudy throughout the day with afternoon rain.	rain	03100099999,C7959,EGPU,03114099999,EGEO
isle of mull	2018-03-22	8	6	7.2	4.6	0.5	2.9	5.8	91.3	6.6	100	12.5	rain	0	0		44.6	172.7	1007.6	91.6	7.7	22.8	1.9	1		2018-03-22T06:21:14	2018-03-22T18:42:13	0.18	Rain, Overcast	Cloudy skies throughout the day with rain.	rain	03100099999,C7959,EGPU,03114099999,EGEO
isle of mull	2018-03-23	8	2	6.2	5.3	-1.2	2.2	4.6	89.9	7.2	100	12.5	rain	0	0		42.5	292.2	989.6	66.7	7.8	34	2.8	2		2018-03-23T06:18:32	2018-03-23T18:44:19	0.21	Rain, Partially cloudy	Partly cloudy throughout the day with a chance of rain throughout the day.	rain	03100099999,C7959,EGPU,03114099999,EGEO
isle of mull	2018-03-24	9	2	5.5	5.7	-1.2	2.2	3	84.4	0.4	100	4.17	rain	0	0		25.9	237.5	1001	18.1	10	130	11.3	5		2018-03-24T06:15:51	2018-03-24T18:46:25	0.25	Rain	Clear conditions throughout the day with morning rain.	rain	03100099999,C7959,EGPU
isle of mull	2018-03-25	9	1	5.2	5.7	-2.8	1.9	2.2	81.7	0	0	0		0	0		27.7	280.1	1010.3	12.9	10	123	10.1	5		2018-03-25T07:13:09	2018-03-25T19:48:31	0.28	Clear	Clear conditions throughout the day.	clear-day	03100099999,C7959,EGPU
isle of mull	2018-03-26	9.1	1	5.3	5.7	-2.8	2.2	3.3	87.2	0.2	100	4.17	rain	0	0		50	146.6	1012.1	26.3	9.8	134.9	11.6	5		2018-03-26T07:10:27	2018-03-26T19:50:37	0.32	Rain, Partially cloudy	Partly cloudy throughout the day with afternoon rain.	rain	03100099999,EGPU
isle of mull	2018-03-27	8	5	6.8	3.9	0.1	1.9	5.8	93.3	7	100	8.33	rain	0	0	63	53.6	220.5	997.7	77.9	7	26.2	2.3	1		2018-03-27T07:07:46	2018-03-27T19:52:43	0.35	Rain, Partially cloudy	Partly cloudy throughout the day with rain.	rain	03100099999,C7959,EGPU
isle of mull	2018-03-28	8	3	5.2	5	-0.7	2	2.1	80.4	1	100	4.17	rain	0	0		24.1	240.6	999.5	23.5	10	81	6.9	4		2018-03-28T07:05:04	2018-03-28T19:54:48	0.39	Rain, Partially cloudy	Partly cloudy throughout the day with morning rain.	rain	03100099999,C7959,EGPU
isle of mull	2018-03-29	9	1.7	5.5	6.4	-2.3	1.7	1.4	75.9	0.2	100	4.17	rain	0	0		29.5	112.5	999.1	23.8	9.9	189.3	16.2	8		2018-03-29T07:02:23	2018-03-29T19:56:54	0.43	Rain, Partially cloudy	Partly cloudy throughout the day with early morning rain.	rain	03100099999,C7959,EGPU,03114099999,EGEO
isle of mull	2018-03-30	8	-1	4.3	4.6	-5.6	0.4	0.3	76	0	0	0		0	0		29.5	50.8	1002.2	24.6	10	118.3	10.2	7		2018-03-30T06:59:42	2018-03-30T19:59:00	0.46	Partially cloudy	Partly cloudy throughout the day.	partly-cloudy-day	03100099999,C7959,EGPU,03114099999,EGEO
isle of mull	2018-03-31	7	1	4.5	3.9	-3.1	0.8	-0.2	72.4	0	0	0		0	0		25.9	43.9	1008.1	26	10	96.5	8.3	4		2018-03-31T06:57:01	2018-03-31T20:01:05	0.5	Partially cloudy	Becoming cloudy in the afternoon.	partly-cloudy-day	03100099999,C7959,EGPU,03114099999,EGEO
isle of mull	2018-04-01	7	-3	2.4	4.5	-8	-1.1	-2.2	73.1	0	0	0		0	0		16.6	34.3	1013.4	8.5	10	180.3	15.7	7		2018-04-01T06:54:20	2018-04-01T20:03:11	0.53	Clear	Clear conditions throughout the day.	clear-day	03100099999,C7959,EGPU,03114099999,EGEO
isle of mull	2018-04-02	7	1	4.1	2.4	-4.7	-1	-1.5	68.4	0	0	0		0	0		40.7	67.4	1001.2	13.3	10	117.6	10.2	4		2018-04-02T06:51:39	2018-04-02T20:05:17	0.56	Clear	Clear conditions throughout the day.	clear-day	03100099999,C7959,EGPU
isle of mull	2018-04-03	4	2	2.8	-1.4	-4.3	-3	1.6	91.7	5	100	8.33	rain	0	0		38.9	43.6	990.5	89	10	48	4.3	2		2018-04-03T06:48:59	2018-04-03T20:07:22	0.59	Rain, Partially cloudy	Partly cloudy throughout the day with rain.	rain	03100099999,C7959,EGPU
isle of mull	2018-04-04	7	2	4.3	2.2	-3.5	-1.3	0.5	77.9	7.6	100	8.33	rain	0	0		46.4	12.7	997.3	42.5	10	147.1	12.9	6		2018-04-04T06:46:19	2018-04-04T20:09:28	0.63	Rain, Partially cloudy	Partly cloudy throughout the day with rain clearing later.	rain	03100099999,C7959,EGPU
isle of mull	2018-04-05	9	1	5.8	7.3	-2.8	2.2	1.9	76.7	0.2	100	4.17	rain	0	0		40.7	229.4	1009.4	31.9	10	137.1	11.6	5		2018-04-05T06:43:39	2018-04-05T20:11:33	0.66	Rain, Partially cloudy	Partly cloudy throughout the day with morning rain.	rain	03100099999,C7959,EGPU
isle of mull	2018-04-06	8	5	6.5	3.3	-1.6	0.8	5.2	91.6	19.4	100	16.67	rain	0	0	74.2	55.4	131.6	1000.6	80.4	6.9	40.2	3.7	2		2018-04-06T06:41:00	2018-04-06T20:13:39	0.69	Rain, Partially cloudy	Partly cloudy throughout the day with a chance of rain throughout the day.	rain	03100099999,C7959,EGPU
isle of mull	2018-04-07	10	7	8	10	1.7	4.6	7.3	95.4	4	100	4.17	rain	0	0	61.2	44.6	183.4	1001.2	86	8.8	49.4	4.3	2		2018-04-07T06:38:21	2018-04-07T20:15:45	0.72	Rain, Partially cloudy	Partly cloudy throughout the day with early morning rain.	rain	03100099999,C7959,EGPU
isle of mull	2018-04-08	10	6	7.9	10	3.3	5.6	7	94.5	0	0	0		0	0		22.3	199.1	1006.6	60	8.7	120.8	10.4	4		2018-04-08T06:35:42	2018-04-08T20:17:51	0.75	Partially cloudy	Partly cloudy throughout the day.	partly-cloudy-day	03100099999,C7959,EGPU,remote
isle of mull	2018-04-09	10	5	7.6	10	2.1	5.1	6.7	94.1	0.2	100	4.17	rain	0	0		29.5	129.2	1005.5	29.3	7.9	77.5	6.8	3		2018-04-09T06:33:04	2018-04-09T20:19:56	0.79	Rain, Partially cloudy	Partly cloudy throughout the day with afternoon rain.	rain	03100099999,C7959,EGPU
isle of mull	2018-04-10	11	6	8.4	11	2.5	5.8	5.6	82.8	0	0	0		0	0		33.5	45.1	1009.4	32.9	10	60.6	5.3	2		2018-04-10T06:30:26	2018-04-10T20:22:02	0.82	Partially cloudy	Partly cloudy throughout the day.	partly-cloudy-day	03100099999,C7959,EGPU
isle of mull	2018-04-11	11	7	8.4	11	5.2	7	6.3	87.3	0	0	0		0	0		16.6	49.5	1012.5	81.9	10	176.4	15.1	6		2018-04-11T06:27:49	2018-04-11T20:24:08	0.85	Partially cloudy	Partly cloudy throughout the day.	partly-cloudy-day	03100099999,C7959,EGPU
isle of mull	2018-04-12	15	4	9.5	15	1.2	8.6	5.3	77.1	0	0	0		0	0		27.7	111.4	1008.5	26	9.5	207.8	17.9	7		2018-04-12T06:25:12	2018-04-12T20:26:14	0.88	Partially cloudy	Partly cloudy throughout the day.	partly-cloudy-day	03100099999,C7959,EGPU
isle of mull	2018-04-13	9	7	8	9	4	6.8	6.5	89.9	0.4	100	8.33	rain	0	0		16.6	150	1007	92.7	8.5	28	2.4	1		2018-04-13T06:22:36	2018-04-13T20:28:20	0.92	Rain, Overcast	Cloudy skies throughout the day with rain.	rain	03100099999,C7959,EGPU
isle of mull	2018-04-14	12.3	7	8.9	12.3	3.2	6.5	7.2	89.7	2	100	4.17	rain	0	0		37.1	140.2	1010.7	52.2	7.2	92.3	8	4		2018-04-14T06:20:01	2018-04-14T20:30:26	0.95	Rain, Partially cloudy	Partly cloudy throughout the day with early morning rain.	rain	03100099999,C7959,EGPU,03114099999,EGEO
isle of mull	2018-04-15	13.7	8	10.2	13.7	3.7	8.4	6.9	80.7	0	0	0		0	0	53.6	42.5	119.5	1004.1	27.8	9.5	113.5	9.8	7		2018-04-15T06:17:26	2018-04-15T20:32:32	0.98	Partially cloudy	Partly cloudy throughout the day.	partly-cloudy-day	03100099999,C7959,EGPU,03114099999,EGEO
isle of mull	2018-04-16	11	8	9.1	11	2.4	5.8	7.4	89.6	0.2	100	4.17	rain	0	0	79.6	61.2	142.8	999.3	61.5	7.7	81.1	7.2	4		2018-04-16T06:14:51	2018-04-16T20:34:38	0	Rain, Partially cloudy	Clearing in the afternoon with late afternoon rain.	rain	03100099999,C7959,EGPU,03114099999,EGEO
isle of mull	2018-04-17	12.7	9	10	12.7	3.5	7.8	8	87.3	3.2	100	8.33	rain	0	0	88.9	66.6	157.6	999.5	60.7	7.6	197.8	17	9		2018-04-17T06:12:18	2018-04-17T20:36:44	0.05	Rain, Partially cloudy	Partly cloudy throughout the day with rain.	rain	03100099999,C7959,EGPU,03114099999,EGEO
isle of mull	2018-04-18	12	8	9.8	12	3.5	8	8.4	91.5	0.4	100	4.17	rain	0	0		53.6	147.4	1012.8	30	7.7	80.6	6.7	3		2018-04-18T06:09:45	2018-04-18T20:38:50	0.09	Rain, Partially cloudy	Becoming cloudy in the afternoon with late afternoon rain.	rain	03100099999,C7959,EGPU
isle of mull	2018-04-19	13	8	10.8	13	5	10	8.6	87	0	0	0		0	0		37.1	189.7	1018.4	52.8	9.8	76.3	6.5	4		2018-04-19T06:07:13	2018-04-19T20:40:56	0.12	Partially cloudy	Partly cloudy throughout the day.	partly-cloudy-day	03100099999,C7959,EGPU
isle of mull	2018-04-20	12	7	9.5	12	4.3	7.8	7.9	90.1	0	0	0		0	0		38.9	211.8	1021.2	39.1	10	87.9	7.7	3		2018-04-20T06:04:42	2018-04-20T20:43:03	0.16	Partially cloudy	Partly cloudy throughout the day.	partly-cloudy-day	03100099999,C7959,EGPU
isle of mull	2018-04-21	12	6	8.9	12	3.4	7.3	7.2	89.8	0	0	0		0	0		27.7	173.3	1015.8	42.2	9	172.4	14.8	6		2018-04-21T06:02:11	2018-04-21T20:45:09	0.19	Partially cloudy	Clearing in the afternoon.	partly-cloudy-day	03100099999,C7959,EGPU
isle of mull	2018-04-22	10	8	8.8	10	4.3	6.3	7.7	93.2	5	100	4.17	rain	0	0		37.1	213.7	1001.7	58.4	8.1	49.4	4	2		2018-04-22T05:59:42	2018-04-22T20:47:15	0.25	Rain, Partially cloudy	Partly cloudy throughout the day with afternoon rain.	rain	03100099999,C7959,EGPU,03114099999,EGEO
isle of mull	2018-04-23	10	8	8.5	10	3	5	7.5	93.7	3.4	100	12.5	rain	0	0		46.4	243.7	1003.3	73.1	8.3	74.4	6.3	3		2018-04-23T05:57:13	2018-04-23T20:49:21	0.26	Rain, Partially cloudy	Partly cloudy throughout the day with rain.	rain	03100099999,C7959,EGPU,03114099999,EGEO
isle of mull	2018-04-24	11	6	8.7	11	3	6.6	6.1	83.9	0	0	0		0	0		27.7	238.2	1004.5	25.2	10	102.7	8.9	3		2018-04-24T05:54:46	2018-04-24T20:51:27	0.3	Partially cloudy	Partly cloudy throughout the day.	partly-cloudy-day	03100099999,C7959,EGPU,03114099999,EGEO
isle of mull	2018-04-25	11	6	7.9	11	2.3	5	5.6	85.5	0.2	100	4.17	rain	0	0	48.2	35.3	234.3	1001.5	44.5	9.9	109.4	9.3	5		2018-04-25T05:52:19	2018-04-25T20:53:33	0.34	Rain, Partially cloudy	Partly cloudy throughout the day with morning rain.	rain	03100099999,C7959,EGPU,03114099999,EGEO
isle of mull	2018-04-26	11	6	8	11	1.6	4.7	5.2	83.1	3.4	100	8.33	rain	0	0	46.4	38.9	271.2	1005.1	38.6	10	128.7	11.2	7		2018-04-26T05:49:54	2018-04-26T20:55:38	0.37	Rain, Partially cloudy	Partly cloudy throughout the day with rain.	rain	03100099999,C7959,EGPU
isle of mull	2018-04-27	10	3	6.9	10	-0.3	4.9	3.3	79	0.8	100	4.17	rain	0	0		18.4	274.8	1009.2	26	10	206.8	18	8		2018-04-27T05:47:29	2018-04-27T20:57:44	0.41	Rain, Partially cloudy	Partly cloudy throughout the day with early morning rain.	rain	03100099999,C7959,EGPU
isle of mull	2018-04-28	10	4	7.4	10	0.9	5.7	4.3	81.3	0	0	0		0	0		24.1	56.1	1013.3	25.3	10	155.7	13.5	7		2018-04-28T05:45:06	2018-04-28T20:59:49	0.44	Partially cloudy	Clearing in the afternoon.	partly-cloudy-day	03100099999,C7959,EGPU
isle of mull	2018-04-29	10	3	6.8	10	0.4	5.1	4.3	84.9	0	0	0		0	0		16.6	49.7	1017.3	25.4	9.7	204.7	17.7	9		2018-04-29T05:42:44	2018-04-29T21:01:55	0.48	Partially cloudy	Partly cloudy throughout the day.	partly-cloudy-day	03100099999,C7959,EGPU
isle of mull	2018-04-30	11.6	3	7.2	11.6	-0.3	5.5	3.4	78.1	0	0	0		0	0		21	246.7	1013.5	13.8	10	271.1	23.4	8		2018-04-30T05:40:23	2018-04-30T21:04:00	0.5	Clear	Clear conditions throughout the day.	clear-day	03100099999,C7959,EGPU,03114099999,EGEO
isle of mull	2018-05-01	9	6.8	7.9	6.3	2.5	3.9	6	88	8	100	8.33	rain	0	0		51.8	176.8	997.4	55.6	8.9	86.1	7.5	2		2018-05-01T05:38:03	2018-05-01T21:06:04	0.55	Rain, Partially cloudy	Partly cloudy throughout the day with rain.	rain	03100099999,C7959,EGPU,03114099999,EGEO
isle of mull	2018-05-02	10	6	8	10	2.3	4.7	3.3	72.7	0.4	100	4.17	rain	0	0		35.3	290.8	998.5	25.1	10	149.2	13.1	5		2018-05-02T05:35:45	2018-05-02T21:08:09	0.58	Rain, Partially cloudy	Partly cloudy throughout the day with early morning rain.	rain	03100099999,C7959,EGPU,03114099999,EGEO
isle of mull	2018-05-03	10	7	8.7	10	2.9	5.6	7.6	92.8	2.6	100	8.33	rain	0	0		37.1	209.5	1009	81.3	6.1	36.7	3.1	1		2018-05-03T05:33:28	2018-05-03T21:10:13	0.61	Rain, Partially cloudy	Partly cloudy throughout the day with rain in the morning and afternoon.	rain	03100099999,C7959,EGPU,03114099999,EGEO
isle of mull	2018-05-04	12	9	10	12	5	8.5	9.7	98.4	0.6	100	8.33	rain	0	0		35.3	209.4	1015.7	93.3	6.1	29.7	2.7	1		2018-05-04T05:31:13	2018-05-04T21:12:16	0.64	Rain, Overcast	Cloudy skies throughout the day with rain.	rain	03100099999,C7959,EGPU
isle of mull	2018-05-05	13	9	10.8	13	5.9	10.2	9.4	91.3	0.2	100	4.17	rain	0	0		46.4	193.7	1019	79.4	8.6	83.5	7.2	3		2018-05-05T05:28:59	2018-05-05T21:14:20	0.68	Rain, Partially cloudy	Partly cloudy throughout the day with early morning rain.	rain	03100099999,C7959,EGPU
isle of mull	2018-05-06	12	8	9.8	12	5.5	8.7	9.2	96.3	0.6	100	4.17	rain	0	0		29.5	195.1	1019.3	77.8	6.6	139.5	12.1	8		2018-05-06T05:26:47	2018-05-06T21:16:22	0.71	Rain, Partially cloudy	Partly cloudy throughout the day with early morning rain.	rain	03100099999,C7959,EGPU
isle of mull	2018-05-07	12	8	9.8	12	4.8	8.7	8.9	94.4	0.6	100	8.33	rain	0	0		20.5	157.6	1014.7	70.8	8.3	105.6	9	6		2018-05-07T05:24:36	2018-05-07T21:18:25	0.74	Rain, Partially cloudy	Partly cloudy throughout the day with rain in the morning and afternoon.	rain	03100099999,C7959,EGPU
isle of mull	2018-05-08	13	9	10.6	13	6.1	9.9	8.9	89.5	3.8	100	8.33	rain	0	0		37.1	208.6	1005	50.5	7.7	80.5	7.2	4		2018-05-08T05:22:27	2018-05-08T21:20:26	0.75	Rain, Partially cloudy	Partly cloudy throughout the day with rain in the morning and afternoon.	rain	03100099999,C7959,EGPU,03114099999,EGEO
isle of mull	2018-05-09	10	8	9.3	10	4.1	6.2	7.1	86.4	1.4	100	8.33	rain	0	0		50	183.4	999.9	65.6	8.7	89	7.7	2		2018-05-09T05:20:20	2018-05-09T21:22:27	0.8	Rain, Partially cloudy	Partly cloudy throughout the day with rain in the morning and afternoon.	rain	03100099999,C7959,EGPU,03114099999,EGEO
isle of mull	2018-05-10	11	7	9	11	2.5	6.7	5.1	76.5	0.8	100	8.33	rain	0	0	50	35.3	212.7	1007	34.1	9.6	220.3	19.1	6		2018-05-10T05:18:14	2018-05-10T21:24:28	0.84	Rain, Partially cloudy	Partly cloudy throughout the day with rain.	rain	03100099999,C7959,EGPU,03114099999,EGEO
isle of mull	2018-05-11	11.9	7	9.1	11.9	3.4	5.7	5.9	81.2	5	100	8.33	rain	0	0	79.6	61.2	148.1	1006.2	31.3	9.1	127.4	11	5		2018-05-11T05:16:11	2018-05-11T21:26:27	0.87	Rain, Partially cloudy	Partly cloudy throughout the day with rain.	rain	03100099999,C7959,EGPU,03114099999,EGEO
isle of mull	2018-05-12	13	7	9.7	13	3.8	8.1	6.8	82.7	0.2	100	4.17	rain	0	0		29.5	152	1010.7	9.2	10	238.7	20.6	6		2018-05-12T05:14:09	2018-05-12T21:28:26	0.9	Rain	Clear conditions throughout the day with early morning rain.	rain	03100099999,C7959,EGPU
isle of mull	2018-05-13	13	6	9.8	13	3.6	9	6.8	82.5	0	0	0		0	0		24.1	174.3	1012.6	3.4	9.7	255.3	21.9	8		2018-05-13T05:12:09	2018-05-13T21:30:24	0.93	Clear	Clear conditions throughout the day.	clear-day	03100099999,C7959,EGPU
isle of mull	2018-05-14	12	9	10.4	12	6.1	10.1	8.6	88.7	0	0	0		0	0		31.7	164.6	1019.5	79.7	9.9	191.8	16.6	6		2018-05-14T05:10:11	2018-05-14T21:32:21	0.97	Partially cloudy	Partly cloudy throughout the day.	partly-cloudy-day	03100099999,C7959,EGPU
isle of mull	2018-05-15	11	8	10	11	4.3	9	8.3	89.9	0.8	100	4.17	rain	0	0		31.7	245.3	1022.5	55.8	9.3	81.7	7	3		2018-05-15T05:08:16	2018-05-15T21:34:17	0	Rain, Partially cloudy	Partly cloudy throughout the day with afternoon rain.	rain	03100099999,C7959,EGPU
isle of mull	2018-05-16	12	6	9.3	12	3	7.7	5.4	77.4	0	0	0		0	0		24.1	340.2	1031.9	16.3	10	320.9	27.7	8		2018-05-16T05:06:22	2018-05-16T21:36:11	0.03	Clear	Clear conditions throughout the day.	clear-day	03100099999,EGPU
isle of mull	2018-05-17	12	5	9.5	12	2.1	8.4	6.6	82.5	0	0	0		0	0		25.9	126.8	1028.3	9.8	10	286.4	24.6	8		2018-05-17T05:04:31	2018-05-17T21:38:05	0.07	Clear	Clear conditions throughout the day.	clear-day	03100099999,C7959,EGPU,remote
isle of mull	2018-05-18	13	9	10.5	13	5.6	9.8	8.2	85.8	0.6	100	4.17	rain	0	0		25.9	168	1023	54	9.9	164.8	14.3	6		2018-05-18T05:02:42	2018-05-18T21:39:57	0.11	Rain, Partially cloudy	Partly cloudy throughout the day with afternoon rain.	rain	03100099999,C7959,EGPU
isle of mull	2018-05-19	13	10	11.3	13	10	11.3	9	85.8	0	0	0		0	0		29.5	167.3	1017.6	28.2	9.8	203.8	17.6	7		2018-05-19T05:00:56	2018-05-19T21:41:48	0.14	Partially cloudy	Partly cloudy throughout the day.	partly-cloudy-day	03100099999,C7959,EGPU
isle of mull	2018-05-20	12	10	10.7	12	10	10.7	9.8	94.2	2.2	100	8.33	rain	0	0		42.5	170.5	1013.5	88.9	6	54.2	4.6	3		2018-05-20T04:59:12	2018-05-20T21:43:37	0.18	Rain, Partially cloudy	Partly cloudy throughout the day with rain.	rain	03100099999,C7959,EGPU
isle of mull	2018-05-21	10	8	8.8	10	3.2	5.5	7.6	92.6	25.8	100	12.5	rain	0	0		42.5	353.6	1019.2	68.6	8	28.7	2.3	1		2018-05-21T04:57:30	2018-05-21T21:45:25	0.21	Rain, Partially cloudy	Partly cloudy throughout the day with a chance of rain throughout the day.	rain	03100099999,C7959,EGPU
isle of mull	2018-05-22	14	7	10.3	14	2.3	8.6	6.7	78.9	0	0	0		0	0		35.3	25	1024.1	53	10	169.7	14.5	6		2018-05-22T04:55:51	2018-05-22T21:47:11	0.25	Partially cloudy	Partly cloudy throughout the day.	partly-cloudy-day	03100099999,C7959,EGPU
isle of mull	2018-05-23	14.2	8	11.6	14.2	6.4	11.1	8.7	82.9	0	0	0		0	0		20.5	151.4	1025.6	28.3	10	296.8	25.8	8		2018-05-23T04:54:15	2018-05-23T21:48:56	0.28	Partially cloudy	Clearing in the afternoon.	partly-cloudy-day	03100099999,EGPU,03114099999,EGEO
isle of mull	2018-05-24	17.2	9	12.9	17.2	7	12.8	9.4	80.2	0	0	0		0	0		24.1	142.1	1024	6.2	9.8	318.3	27.6	8		2018-05-24T04:52:42	2018-05-24T21:50:39	0.32	Clear	Clear conditions throughout the day.	clear-day	03100099999,EGPU,03114099999,EGEO
isle of mull	2018-05-25	18.6	10	12.8	18.6	10	12.8	10.2	85.4	0	0	0		0	0		29.5	356.6	1026	11.6	9.8	337.6	29.4	8		2018-05-25T04:51:11	2018-05-25T21:52:19	0.35	Clear	Clear conditions throughout the day.	clear-day	03100099999,C7959,EGPU,03114099999,EGEO
isle of mull	2018-05-26	22.3	9	15.2	22.3	7	15.1	10	72.4	0	0	0		0	0		20.5	39.1	1027.2	9.2	10	237.8	20.5	8		2018-05-26T04:49:44	2018-05-26T21:53:58	0.39	Clear	Clear conditions throughout the day.	clear-day	03100099999,C7959,EGPU,03114099999,EGEO
isle of mull	2018-05-27	22.7	10	16.7	22.7	10	16.7	9.8	65.3	0	0	0		0	0	51.8	31.2	97.2	1021.2	7.4	10	218.5	18.8	8		2018-05-27T04:48:19	2018-05-27T21:55:35	0.42	Clear	Clear conditions throughout the day.	clear-day	03100099999,C7959,EGPU,03114099999,EGEO
isle of mull	2018-05-28	22.4	13	16.5	22.4	13	16.5	11.3	71.9	0	0	0		0	0		18.4	38.2	1021.1	11.3	10	309.7	26.6	8		2018-05-28T04:46:58	2018-05-28T21:57:09	0.46	Clear	Clear conditions throughout the day.	clear-day	03100099999,C7959,EGPU,03114099999,EGEO
isle of mull	2018-05-29	23.3	12	16.6	23.3	12	16.6	12.2	76.5	0	0	0		0	0		15.3	148	1021.8	25.1	10	315.5	27.5	9		2018-05-29T04:45:39	2018-05-29T21:58:41	0.5	Partially cloudy	Partly cloudy throughout the day.	partly-cloudy-day	03100099999,C7959,EGPU,03114099999,EGEO
isle of mull	2018-05-30	20.9	11	15.5	20.9	11	15.5	12	80.1	0	0	0		0	0		29.5	353.5	1016.9	10.4	10	294.4	25.7	8		2018-05-30T04:44:24	2018-05-30T22:00:11	0.53	Clear	Clear conditions throughout the day.	clear-day	03100099999,C7959,EGPU,03114099999,EGEO
isle of mull	2018-05-31	18	13	15.3	18	13	15.3	12.9	85.7	0	0	0		0	0		16.6	341.7	1014.6	50.3	10	144.9	12.5	6		2018-05-31T04:43:12	2018-05-31T22:01:38	0.56	Partially cloudy	Partly cloudy throughout the day.	partly-cloudy-day	03100099999,C7959,EGPU,03114099999,EGEO
isle of mull	2018-06-01	19	13	15.7	19	13	15.7	13.6	87.4	0	0	0		0	0		18.4	168.5	1016.3	40.1	8.1	249.6	21.6	9		2018-06-01T04:42:04	2018-06-01T22:03:02	0.59	Partially cloudy	Clearing in the afternoon.	partly-cloudy-day	03100099999,C7959,EGPU,03114099999,EGEO
isle of mull	2018-06-02	17.9	12	13.9	17.9	12	13.9	13.2	96	0	0	0		0	0		18.4	313.6	1017.3	84.5	3.2	226.8	19.6	10		2018-06-02T04:40:59	2018-06-02T22:04:24	0.63	Partially cloudy	Partly cloudy throughout the day.	partly-cloudy-day	03100099999,C7959,EGPU,03114099999,EGEO
isle of mull	2018-06-03	17.7	12	14.1	17.7	12	14.1	13	93.9	0	0	0		0	0		18.4	359.9	1019.4	28	7.1	220.8	19	8		2018-06-03T04:39:58	2018-06-03T22:05:43	0.66	Partially cloudy	Partly cloudy throughout the day.	partly-cloudy-day	03100099999,C7959,EGPU,03114099999,EGEO
isle of mull	2018-06-04	15	12	13.1	15	12	13.1	11.9	92.9	0	0	0		0	0		22.3	358.6	1019.3	45.3	8.3	311.2	26.8	9		2018-06-04T04:39:00	2018-06-04T22:06:59	0.69	Partially cloudy	Partly cloudy throughout the day.	partly-cloudy-day	03100099999,C7959,EGPU
isle of mull	2018-06-05	16	9	12.9	16	8.5	12.9	11.6	92.2	0	0	0		0	0		18.4	140.6	1019.3	59.3	8.5	182.2	15.8	5		2018-06-05T04:38:05	2018-06-05T22:08:11	0.73	Partially cloudy	Partly cloudy throughout the day.	partly-cloudy-day	03100099999,C7959,EGPU,03114099999,EGEO
isle of mull	2018-06-06	17.7	11	14.1	17.7	11	14.1	11.5	84.6	0	0	0		0	0		20.5	178.6	1017.4	49.5	9	260.3	22.6	7		2018-06-06T04:37:15	2018-06-06T22:09:21	0.75	Partially cloudy	Partly cloudy throughout the day.	partly-cloudy-day	03100099999,C7959,EGPU,03114099999,EGEO
isle of mull	2018-06-07	18.7	12	14.5	18.7	12	14.5	12.3	87.6	0	0	0		0	0		22.3	321.1	1018.5	20.8	7.6	213.1	18.4	8		2018-06-07T04:36:28	2018-06-07T22:10:28	0.79	Partially cloudy	Clearing in the afternoon.	partly-cloudy-day	03100099999,C7959,EGPU,03114099999,EGEO
isle of mull	2018-06-08	18.2	11	14.1	18.2	11	14.1	11.2	83.5	0	0	0		0	0		13	287.6	1018.2	38.1	10	281.7	24.3	9		2018-06-08T04:35:45	2018-06-08T22:11:31	0.82	Partially cloudy	Partly cloudy throughout the day.	partly-cloudy-day	03100099999,C7959,EGPU,03114099999,EGEO,remote
isle of mull	2018-06-09	16.7	13	14.1	16.7	13	14.1	11.5	84.6	0	0	0		0	0		13	234.2	1016.2	78.6	10	205.1	17.8	9		2018-06-09T04:35:06	2018-06-09T22:12:30	0.86	Partially cloudy	Partly cloudy throughout the day.	partly-cloudy-day	03100099999,C7959,EGPU,03114099999,EGEO
isle of mull	2018-06-10	15.6	12	13.6	15.6	12	13.6	10.8	83.4	0	0	0		0	0		18.4	279.7	1015.9	81	10	143.2	12.4	4		2018-06-10T04:34:31	2018-06-10T22:13:27	0.89	Partially cloudy	Partly cloudy throughout the day.	partly-cloudy-day	03100099999,C7959,EGPU,03114099999,EGEO
isle of mull	2018-06-11	16	12	13.5	16	12	13.5	11.3	86.5	0	0	0		0	0		27.7	322.4	1017.6	27.7	10	143.4	12.3	6		2018-06-11T04:34:00	2018-06-11T22:14:19	0.92	Partially cloudy	Partly cloudy throughout the day.	partly-cloudy-day	03100099999,C7959,EGPU,03114099999,EGEO
isle of mull	2018-06-12	14.6	11	12.6	14.6	11	12.6	8.2	74.9	0	0	0		0	0		25.9	325.1	1019.9	81.1	10	269.3	23.1	10		2018-06-12T04:33:33	2018-06-12T22:15:08	0.96	Partially cloudy	Partly cloudy throughout the day.	partly-cloudy-day	03100099999,C7959,EGPU,03114099999,EGEO
isle of mull	2018-06-13	13	11	11.8	13	11	11.8	9.6	87.5	12	100	8.33	rain	0	0		50	166	1007.9	92	6.8	85.1	7.4	2		2018-06-13T04:33:10	2018-06-13T22:15:53	0	Rain, Overcast	Cloudy skies throughout the day with rain.	rain	03100099999,C7959,EGPU
isle of mull	2018-06-14	14	10	12.4	14	10	12.4	10.2	86.9	11	100	8.33	rain	0	0	90.7	66.6	245.3	995.4	68.5	8.1	89.5	7.5	3		2018-06-14T04:32:51	2018-06-14T22:16:35	0.02	Rain, Partially cloudy	Partly cloudy throughout the day with rain.	rain	03100099999,C7959,EGPU
isle of mull	2018-06-15	14	10	11.6	14	10	11.6	9.4	86.5	1.4	100	8.33	rain	0	0		29.5	229.3	1008.5	38.4	10	124.4	10.7	5		2018-06-15T04:32:36	2018-06-15T22:17:12	0.06	Rain, Partially cloudy	Partly cloudy throughout the day with rain.	rain	03100099999,C7959,EGPU
isle of mull	2018-06-16	14	9	11.8	14	7.3	11.7	9.7	87.7	9.2	100	12.5	rain	0	0		38.9	190.1	1005.4	45.4	8.9	65	5.7	2		2018-06-16T04:32:25	2018-06-16T22:17:46	0.09	Rain, Partially cloudy	Partly cloudy throughout the day with a chance of rain throughout the day.	rain	03100099999,C7959,EGPU
isle of mull	2018-06-17	14	8	11.9	14	6	11.7	10.6	92.3	1.2	100	8.33	rain	0	0		35.3	203.4	1006.4	85.5	8	108.2	9.3	6		2018-06-17T04:32:18	2018-06-17T22:18:15	0.13	Rain, Partially cloudy	Partly cloudy throughout the day with rain.	rain	03100099999,C7959,EGPU,03114099999,remote,EGEO
isle of mull	2018-06-18	14	11	11.9	14	11	11.9	8.4	79.8	0.4	100	4.17	rain	0	0	59.4	42.5	242	1009.6	76.2	9.7	125.3	10.7	6		2018-06-18T04:32:16	2018-06-18T22:18:41	0.16	Rain, Partially cloudy	Partly cloudy throughout the day with early morning rain.	rain	03100099999,C7959,EGPU,03114099999,EGEO
isle of mull	2018-06-19	14	9	10.9	14	6.5	10.6	7.3	78.9	3.4	100	8.33	rain	0	0		33.5	252	1015.5	41.3	10	170.4	14.8	6		2018-06-19T04:32:17	2018-06-19T22:19:02	0.2	Rain, Partially cloudy	Partly cloudy throughout the day with rain.	rain	03100099999,C7959,EGPU,03114099999,EGEO
isle of mull	2018-06-20	13	9	10.8	13	5.2	9.9	7.6	80.9	5	100	8.33	rain	0	0	53.6	40.7	309.8	1015.4	56	9.8	166.9	14.6	9		2018-06-20T04:32:23	2018-06-20T22:19:20	0.25	Rain, Partially cloudy	Partly cloudy throughout the day with rain.	rain	03100099999,C7959,EGPU,03114099999,EGEO
isle of mull	2018-06-21	14.6	9	11.5	14.6	5	11.2	6.8	72.8	0.4	100	4.17	rain	0	0		34.7	321.4	1027.8	51.6	10	258.9	22.4	8		2018-06-21T04:32:33	2018-06-21T22:19:33	0.27	Rain, Partially cloudy	Partly cloudy throughout the day with early morning rain.	rain	03100099999,C7959,EGPU,03114099999,EGEO
isle of mull	2018-06-22	14.2	9	11.8	14.2	7	11.8	8.3	79.1	0	0	0		0	0		24.1	293.1	1032.3	57.2	10	236.6	20.4	9		2018-06-22T04:32:47	2018-06-22T22:19:42	0.3	Partially cloudy	Partly cloudy throughout the day.	partly-cloudy-day	03100099999,C7959,EGPU,03114099999,EGEO
isle of mull	2018-06-23	14	8	11.8	14	6.4	11.5	8.8	82.4	0	0	0		0	0		20.5	260.9	1028.5	76.4	10	120.6	10.3	4		2018-06-23T04:33:05	2018-06-23T22:19:47	0.34	Partially cloudy	Partly cloudy throughout the day.	partly-cloudy-day	03100099999,C7959,EGPU,03114099999,EGEO
isle of mull	2018-06-24	15	9	12.5	15	7.9	12.4	8.3	76	0	0	0		0	0		22.3	215	1025.6	61.9	10	330	28.5	9		2018-06-24T04:33:27	2018-06-24T22:19:47	0.37	Partially cloudy	Partly cloudy throughout the day.	partly-cloudy-day	03100099999,C7959,EGPU,03114099999,EGEO
isle of mull	2018-06-25	17.6	8	12.9	17.6	7.4	12.6	9.8	82.5	0	0	0		0	0		14.6	266.8	1026.6	37.8	9.5	300.7	26	9		2018-06-25T04:33:53	2018-06-25T22:19:44	0.4	Partially cloudy	Partly cloudy throughout the day.	partly-cloudy-day	03100099999,C7959,EGPU,03114099999,EGEO
isle of mull	2018-06-26	20	8	14	20	6	13.8	10.2	79.6	0.2	100	4.17	rain	0	0		14.8	70.5	1026.5	44.2	8.2	202.3	17.5	7		2018-06-26T04:34:23	2018-06-26T22:19:36	0.44	Rain, Partially cloudy	Partly cloudy throughout the day with late afternoon rain.	rain	03100099999,C7959,EGPU,03114099999,EGEO
isle of mull	2018-06-27	24.2	12	17.3	24.2	12	17.3	12.9	77	0	0	0		0	0		18.4	148.6	1026.3	36.2	10	304.4	26.3	8		2018-06-27T04:34:57	2018-06-27T22:19:24	0.47	Partially cloudy	Partly cloudy throughout the day.	partly-cloudy-day	03100099999,C7959,EGPU,03114099999,EGEO
isle of mull	2018-06-28	21	12	16.6	21	12	16.6	13.3	81.9	0	0	0		0	0		24.1	338.3	1027.2	37.3	10	306.7	26.6	9		2018-06-28T04:35:35	2018-06-28T22:19:08	0.5	Partially cloudy	Partly cloudy throughout the day.	partly-cloudy-day	03100099999,C7959,EGPU,03114099999,EGEO
isle of mull	2018-06-29	16	12	13.8	16	12	13.8	13.3	96.9	0	0	0		0	0		22.3	353.6	1024.4	55.6	5.3	308.3	26.9	8		2018-06-29T04:36:16	2018-06-29T22:18:48	0.54	Partially cloudy	Partly cloudy throughout the day.	partly-cloudy-day	03100099999,C7959,EGPU
isle of mull	2018-06-30	19	12	16.1	19	12	16.1	12.6	80.7	0	0	0		0	0		29.5	146.1	1017.6	0	9.8	306.4	26.4	8		2018-06-30T04:37:02	2018-06-30T22:18:24	0.58	Clear	Clear conditions throughout the day.	clear-day	03100099999,C7959,EGPU
isle of mull	2018-07-01	16	12	13.8	16	12	13.8	12.2	90.2	0	0	0		0	0		27.7	321.2	1018.4	72.5	8.1	262.5	22.9	9		2018-07-01T04:37:51	2018-07-01T22:17:55	0.61	Partially cloudy	Partly cloudy throughout the day.	partly-cloudy-day	03100099999,C7959,EGPU

## Sheet: Environmental data Table S6b
Month	Monthly average max temp	Monthly average min temp	Average precipitation monthly	Total precipiation monthly
May '17	13.8871	7.19355	1.35484	42
June ;17	13.6767	9.20333	2.57333	77.2
July '17	15.8	10.3	3.25806	101
Aug '17	14.9935	10.2129	5.32903	165.2
Sept '17	13.8484	9.17419	4.14194	128.4
Oct '17	13.2355	9.68065	5.21935	161.8
Nov '17	9.14333	5.07333	3.87333	116.2
Dec '17	8.00968	4.32258	3.63226	112.6
Jan '18	7.06774	3.55161	5.24516	162.6
Feb '18	6.37857	2.61071	3.56429	99.8
March '18	6.95161	2.04839	1.83226	56.8
April '19	10.3767	5.26667	1.84667	55.4
May '18	14.1452	8.54194	1.72903	53.6

## Sheet: SIMPER AGD fish Table S7
SIMPER
Similarity Percentages - species contributions
One-Way Analysis
Data worksheet
Name: Data6
Data type: Abundance
Sample selection: All
Variable selection: All
Parameters
Resemblance: S17 Bray-Curtis similarity
Cut off for low contributions: 70.00%
Group AGD negative
Average similarity: 37.86
Species	Av.Abund	Av.Sim	Sim/SD	Contrib%	Cum.%
Grand Total	3.16	13.39	3.24	35.36	35.36
D_0__Bacteria;D_1__Proteobacteria;D_2__Betaproteobacteria;__;__;__	2.16	7.01	1.18	18.52	53.89
D_0__Bacteria;D_1__Proteobacteria;D_2__Gammaproteobacteria;D_3__Enterobacteriales;D_4__Enterobacteriaceae;D_5__Serratia	0.91	2.62	1.48	6.93	60.81
D_0__Bacteria;D_1__Proteobacteria;D_2__Gammaproteobacteria;D_3__Pseudomonadales;D_4__Moraxellaceae;D_5__Psychrobacter	1.02	2.11	0.92	5.57	66.38
D_0__Bacteria;D_1__Proteobacteria;D_2__Betaproteobacteria;D_3__Nitrosomonadales;D_4__Nitrosomonadaceae;D_5__Candidatus Branchiomonas	0.97	1.8	0.7	4.76	71.14
Group AGD positive
Average similarity: 50.24
Species	Av.Abund	Av.Sim	Sim/SD	Contrib%	Cum.%
Grand Total	3.16	13.88	4.24	27.63	27.63
D_0__Bacteria;D_1__Proteobacteria;D_2__Betaproteobacteria;__;__;__	2.36	9.08	3.11	18.08	45.71
D_0__Bacteria;D_1__Proteobacteria;D_2__Betaproteobacteria;D_3__Nitrosomonadales;D_4__Nitrosomonadaceae;D_5__Candidatus Branchiomonas	1.97	6.4	1.42	12.73	58.45
D_0__Bacteria;D_1__Verrucomicrobia;D_2__Verrucomicrobiae;D_3__Verrucomicrobiales;D_4__Rubritaleaceae;D_5__Rubritalea	1.73	5.96	2.64	11.86	70.31
Contrast AGD negative & AGD positive
Average dissimilarity = 58.86
	Group 0	Group 1
Species	Av.Abund	Av.Abund	Av.Diss	Diss/SD	Contrib%	Cum.%
D_0__Bacteria;D_1__Proteobacteria;D_2__Betaproteobacteria;D_3__Nitrosomonadales;D_4__Nitrosomonadaceae;D_5__Candidatus Branchiomonas	0.97	1.97	3.05	1.36	5.18	5.18
D_0__Bacteria;D_1__Verrucomicrobia;D_2__Verrucomicrobiae;D_3__Verrucomicrobiales;D_4__Rubritaleaceae;D_5__Rubritalea	0.83	1.73	2.49	1.24	4.23	9.4
D_0__Bacteria;D_1__Proteobacteria;D_2__Gammaproteobacteria;D_3__Alteromonadales;D_4__Shewanellaceae;D_5__Shewanella	0.73	1.14	2.11	1.4	3.59	13
D_0__Bacteria;D_1__Proteobacteria;D_2__Betaproteobacteria;__;__;__	2.16	2.36	1.96	1.1	3.33	16.32
D_0__Bacteria;D_1__Proteobacteria;D_2__Gammaproteobacteria;D_3__Pseudomonadales;D_4__Moraxellaceae;D_5__Psychrobacter	1.02	0.78	1.58	1.65	2.68	19.01
D_0__Bacteria;D_1__Chlamydiae;D_2__Chlamydiae;D_3__Chlamydiales;D_4__Chlamydiales Incertae Sedis;D_5__Candidatus Piscichlamydia	0.69	0.28	1.46	0.98	2.48	21.49
D_0__Bacteria;D_1__Proteobacteria;D_2__Gammaproteobacteria;D_3__Alteromonadales;D_4__Pseudoalteromonadaceae;D_5__Pseudoalteromonas	0.66	0.33	1.39	0.96	2.36	23.85
D_0__Bacteria;D_1__Proteobacteria;D_2__Alphaproteobacteria;D_3__Rhodobacterales;D_4__Rhodobacteraceae;__	0.57	0.37	1.3	1.06	2.2	26.05
D_0__Bacteria;D_1__Proteobacteria;D_2__Gammaproteobacteria;D_3__Pseudomonadales;D_4__Pseudomonadaceae;D_5__Pseudomonas	0.51	0.28	1.08	0.99	1.84	27.89
D_0__Bacteria;D_1__Proteobacteria;D_2__Gammaproteobacteria;D_3__Pseudomonadales;D_4__Moraxellaceae;D_5__Acinetobacter	0.43	0.59	1.08	1.29	1.83	29.72
D_0__Bacteria;D_1__Proteobacteria;D_2__Gammaproteobacteria;D_3__Enterobacteriales;D_4__Enterobacteriaceae;D_5__Serratia	0.91	0.81	1	1.22	1.71	31.42
D_0__Bacteria;D_1__Bacteroidetes;D_2__Flavobacteriia;D_3__Flavobacteriales;D_4__Flavobacteriaceae;D_5__Tenacibaculum	0.36	0.26	0.93	0.76	1.58	33
D_0__Bacteria;D_1__Bacteroidetes;D_2__Flavobacteriia;D_3__Flavobacteriales;D_4__Flavobacteriaceae;D_5__Flavobacterium	0.43	0.14	0.84	0.84	1.42	34.42
D_0__Bacteria;D_1__Bacteroidetes;D_2__Flavobacteriia;D_3__Flavobacteriales;D_4__Flavobacteriaceae;D_5__Chryseobacterium	0.36	0.27	0.82	1.02	1.39	35.81
D_0__Bacteria;D_1__Bacteroidetes;D_2__Flavobacteriia;D_3__Flavobacteriales;D_4__Flavobacteriaceae;__	0.36	0.23	0.82	0.95	1.39	37.2
D_0__Bacteria;D_1__Proteobacteria;D_2__Gammaproteobacteria;D_3__Vibrionales;D_4__Vibrionaceae;D_5__Vibrio	0.21	0.34	0.82	0.94	1.39	38.59
D_0__Bacteria;D_1__Proteobacteria;D_2__Epsilonproteobacteria;D_3__Campylobacterales;D_4__Campylobacteraceae;D_5__Arcobacter	0.24	0.31	0.8	0.9	1.35	39.94
D_0__Bacteria;D_1__Proteobacteria;D_2__Alphaproteobacteria;D_3__Sphingomonadales;D_4__Sphingomonadaceae;__	0.26	0.25	0.7	0.85	1.19	41.13
D_0__Bacteria;D_1__Proteobacteria;D_2__Alphaproteobacteria;D_3__Sphingomonadales;D_4__Sphingomonadaceae;D_5__Sphingomonas	0.3	0.15	0.7	0.9	1.19	42.32
D_0__Bacteria;D_1__Chlamydiae;D_2__Chlamydiae;D_3__Chlamydiales;D_4__Simkaniaceae;D_5__Candidatus Fritschea	0.14	0.33	0.69	0.87	1.17	43.49
D_0__Bacteria;D_1__Proteobacteria;D_2__Betaproteobacteria;D_3__Burkholderiales;D_4__Oxalobacteraceae;D_5__Herbaspirillum	0.18	0.16	0.6	0.75	1.02	44.51
D_0__Bacteria;D_1__Proteobacteria;D_2__Gammaproteobacteria;D_3__Aeromonadales;D_4__Aeromonadaceae;D_5__Aeromonas	0.05	0.2	0.5	0.79	0.85	45.36
D_0__Bacteria;D_1__Proteobacteria;D_2__Gammaproteobacteria;D_3__Alteromonadales;D_4__Colwelliaceae;D_5__Colwellia	0.16	0.11	0.49	0.55	0.82	46.18
D_0__Bacteria;D_1__Proteobacteria;D_2__Alphaproteobacteria;D_3__Rhizobiales;D_4__Phyllobacteriaceae;D_5__Mesorhizobium	0.1	0.18	0.48	0.76	0.82	47
D_0__Bacteria;D_1__Proteobacteria;D_2__Gammaproteobacteria;D_3__Oceanospirillales;D_4__Halomonadaceae;D_5__Salinicola	0.04	0.24	0.47	0.81	0.8	47.8
D_0__Bacteria;D_1__Proteobacteria;D_2__Alphaproteobacteria;D_3__Rhodobacterales;D_4__Rhodobacteraceae;D_5__Paracoccus	0.13	0.19	0.47	0.61	0.8	48.59
D_0__Bacteria;D_1__Proteobacteria;D_2__Alphaproteobacteria;D_3__Rickettsiales;D_4__Rickettsiales Incertae Sedis;D_5__Candidatus Finniella	0.13	0.13	0.45	0.64	0.77	49.36
D_0__Bacteria;D_1__Proteobacteria;D_2__Alphaproteobacteria;D_3__Rhodobacterales;D_4__Rhodobacteraceae;D_5__Sulfitobacter	0.12	0.14	0.43	0.56	0.72	50.08
D_0__Bacteria;D_1__Parcubacteria;D_2__Candidatus Azambacteria;D_3__uncultured bacterium;D_4__uncultured bacterium;D_5__uncultured bacterium	0.08	0.14	0.42	0.69	0.71	50.8
D_0__Bacteria;D_1__Proteobacteria;D_2__Gammaproteobacteria;D_3__Xanthomonadales;D_4__Xanthomonadaceae;D_5__Stenotrophomonas	0.16	0.13	0.42	0.68	0.71	51.51
D_0__Bacteria;D_1__Bacteroidetes;D_2__Flavobacteriia;D_3__Flavobacteriales;D_4__Flavobacteriaceae;D_5__uncultured	0.06	0.18	0.39	0.49	0.66	52.17
D_0__Bacteria;D_1__Bacteroidetes;D_2__Cytophagia;D_3__Cytophagales;D_4__Cytophagaceae;D_5__Hymenobacter	0.15	0.12	0.38	0.67	0.64	52.81
D_0__Bacteria;D_1__Proteobacteria;D_2__Alphaproteobacteria;D_3__Caulobacterales;D_4__Caulobacteraceae;D_5__Brevundimonas	0.1	0.1	0.36	0.61	0.61	53.42
D_0__Bacteria;D_1__Proteobacteria;D_2__Alphaproteobacteria;D_3__Rhizobiales;D_4__Methylobacteriaceae;D_5__Methylobacterium	0.1	0.1	0.36	0.52	0.61	54.02
D_0__Bacteria;D_1__Firmicutes;D_2__Bacilli;D_3__Bacillales;D_4__Bacillaceae;D_5__Bacillus	0.09	0.11	0.35	0.47	0.6	54.62
D_0__Bacteria;D_1__Bacteroidetes;D_2__Flavobacteriia;D_3__Flavobacteriales;D_4__Flavobacteriaceae;D_5__Polaribacter 4	0.06	0.16	0.35	0.51	0.59	55.21
D_0__Bacteria;D_1__Proteobacteria;D_2__Betaproteobacteria;D_3__Burkholderiales;D_4__Comamonadaceae;D_5__Aquabacterium	0.09	0.11	0.35	0.43	0.59	55.79
D_0__Bacteria;D_1__Proteobacteria;D_2__Betaproteobacteria;D_3__Burkholderiales;D_4__Oxalobacteraceae;__	0.13	0.05	0.35	0.51	0.59	56.38
D_0__Bacteria;D_1__Parcubacteria;D_2__Candidatus Nomurabacteria;D_3__uncultured bacterium;D_4__uncultured bacterium;D_5__uncultured bacterium	0.17	0	0.34	0.5	0.58	56.97
D_0__Bacteria;D_1__Proteobacteria;D_2__Gammaproteobacteria;D_3__Enterobacteriales;D_4__Enterobacteriaceae;__	0.04	0.14	0.34	0.54	0.58	57.55
D_0__Bacteria;D_1__Bacteroidetes;D_2__Flavobacteriia;D_3__Flavobacteriales;D_4__Flavobacteriaceae;D_5__Eudoraea	0.05	0.12	0.34	0.52	0.57	58.12
D_0__Bacteria;D_1__Proteobacteria;D_2__Gammaproteobacteria;D_3__Cellvibrionales;D_4__Spongiibacteraceae;D_5__BD1-7 clade	0.08	0.12	0.33	0.57	0.56	58.67
D_0__Bacteria;D_1__Proteobacteria;D_2__Betaproteobacteria;D_3__Burkholderiales;D_4__Comamonadaceae;D_5__Comamonas	0.02	0.13	0.32	0.48	0.55	59.22
D_0__Bacteria;D_1__Saccharibacteria;__;__;__;__	0.09	0.08	0.3	0.45	0.52	59.74
D_0__Bacteria;D_1__Parcubacteria;__;__;__;__	0.13	0.04	0.3	0.54	0.51	60.25
D_0__Bacteria;D_1__Proteobacteria;D_2__Betaproteobacteria;D_3__Burkholderiales;D_4__Comamonadaceae;__	0.06	0.1	0.3	0.56	0.51	60.77
D_0__Bacteria;D_1__Bacteroidetes;D_2__Flavobacteriia;D_3__Flavobacteriales;D_4__Flavobacteriaceae;D_5__Olleya	0.07	0.1	0.3	0.42	0.51	61.28
D_0__Bacteria;D_1__Actinobacteria;D_2__Actinobacteria;D_3__Micrococcales;D_4__Microbacteriaceae;__	0.02	0.12	0.3	0.5	0.51	61.79
D_0__Bacteria;D_1__Proteobacteria;D_2__Gammaproteobacteria;D_3__Xanthomonadales;D_4__JTB255 marine benthic group;__	0.1	0.05	0.29	0.45	0.5	62.28
D_0__Bacteria;D_1__Bacteroidetes;D_2__Flavobacteriia;D_3__Flavobacteriales;D_4__Flavobacteriaceae;D_5__Gelidibacter	0.14	0.06	0.29	0.5	0.49	62.78
D_0__Bacteria;D_1__Proteobacteria;D_2__Alphaproteobacteria;D_3__Rhizobiales;D_4__Bradyrhizobiaceae;D_5__Bradyrhizobium	0.09	0.06	0.28	0.48	0.48	63.26
D_0__Bacteria;D_1__Bacteroidetes;D_2__Sphingobacteriia;D_3__Sphingobacteriales;D_4__Sphingobacteriaceae;D_5__Pedobacter	0.07	0.11	0.28	0.57	0.48	63.74
D_0__Bacteria;D_1__Proteobacteria;D_2__Alphaproteobacteria;D_3__Rhodobacterales;D_4__Rhodobacteraceae;D_5__Loktanella	0.16	0	0.28	0.4	0.48	64.22
D_0__Bacteria;D_1__Proteobacteria;D_2__Deltaproteobacteria;D_3__Myxococcales;D_4__Sandaracinaceae;D_5__uncultured	0.01	0.11	0.28	0.48	0.48	64.7
D_0__Bacteria;D_1__Proteobacteria;D_2__Alphaproteobacteria;D_3__Sphingomonadales;__;__	0.09	0.06	0.28	0.43	0.47	65.17
D_0__Bacteria;D_1__Proteobacteria;D_2__Gammaproteobacteria;D_3__Pseudomonadales;D_4__Moraxellaceae;D_5__Perlucidibaca	0.09	0.05	0.27	0.41	0.47	65.64
D_0__Bacteria;D_1__Verrucomicrobia;D_2__Verrucomicrobiae;D_3__Verrucomicrobiales;D_4__Verrucomicrobiaceae;D_5__Roseibacillus	0.12	0.05	0.27	0.47	0.46	66.1
D_0__Bacteria;D_1__Firmicutes;D_2__Clostridia;D_3__Clostridiales;D_4__Peptostreptococcaceae;__	0.05	0.1	0.27	0.37	0.46	66.56
D_0__Bacteria;D_1__Firmicutes;D_2__Bacilli;D_3__Lactobacillales;D_4__Lactobacillaceae;D_5__Lactobacillus	0.08	0.07	0.25	0.37	0.42	66.97
D_0__Bacteria;D_1__Bacteroidetes;D_2__Cytophagia;D_3__Cytophagales;D_4__Cyclobacteriaceae;D_5__Algoriphagus	0.04	0.12	0.24	0.53	0.41	67.38
D_0__Bacteria;D_1__Proteobacteria;D_2__Gammaproteobacteria;D_3__Alteromonadales;D_4__Alteromonadaceae;D_5__Alteromonas	0.03	0.1	0.23	0.38	0.39	67.78
D_0__Bacteria;D_1__Proteobacteria;D_2__Gammaproteobacteria;D_3__Oceanospirillales;D_4__Halomonadaceae;D_5__Cobetia	0.1	0.07	0.23	0.49	0.39	68.17
D_0__Bacteria;D_1__Proteobacteria;D_2__Betaproteobacteria;D_3__Burkholderiales;D_4__Comamonadaceae;D_5__Delftia	0.11	0	0.23	0.4	0.39	68.55
D_0__Bacteria;D_1__Bacteroidetes;D_2__Flavobacteriia;D_3__Flavobacteriales;D_4__Flavobacteriaceae;D_5__Ulvibacter	0.08	0.07	0.22	0.46	0.38	68.93
D_0__Bacteria;D_1__Proteobacteria;D_2__Alphaproteobacteria;D_3__Caulobacterales;D_4__Caulobacteraceae;D_5__Caulobacter	0.02	0.09	0.22	0.5	0.37	69.3
D_0__Bacteria;D_1__Proteobacteria;D_2__Betaproteobacteria;D_3__Burkholderiales;D_4__Comamonadaceae;D_5__Curvibacter	0.06	0.09	0.22	0.37	0.37	69.67
D_0__Bacteria;D_1__Bacteroidetes;D_2__Flavobacteriia;D_3__Flavobacteriales;D_4__Cryomorphaceae;D_5__Owenweeksia	0.05	0.1	0.22	0.53	0.37	70.04
